# Supplementary material for: The Effect of Global Spread, Epidemiology, and Control Strategies on the Evolution of the GI-19 Lineage of Infectious Bronchitis Virus
Source: Viruses. 2024 Mar 20;16(3):481. doi: 10.3390/v16030481 (PMC10974917; doi:10.3390/v16030481)
Supplement: Supplementary file 1 [file viruses-16-00481-s001.zip]

Archive with 9 entries (9 files):
- Supplementary animation 1.mp4
- Supplementary animation 2.mp4
- Supplementary animation 3.mp4
- Supplementary animation 4.mp4
- Supplementary data.xlsx
- Supplementary Figure 1.pdf
- Supplementary Figure 2.pdf
- Supplementary Figure 3.pdf
- Supplementary tree.nwk
