# Supplementary material for: The Effect of Global Spread, Epidemiology, and Control Strategies on the Evolution of the GI-19 Lineage of Infectious Bronchitis Virus
Source: Viruses. 2024 Mar 20;16(3):481. doi: 10.3390/v16030481 (PMC10974917; doi:10.3390/v16030481)
Supplement: Supplementary file 1 [file viruses-16-00481-s001.zip › Supplementary data.xlsx]

## Sheet: Sequence
Supplementary dataset. List of the accession number of the sequences included in the study. Relative metadata (collection host, country and date) are reported when available.
Name	Acc	Host	Country	Continent	Date
OR050546.1 |Gallus gallus|South Korea|2011-04-11	OR050546.1	Gallus gallus	South Korea	Asia	2011-04-11
OR050547.1 |Gallus gallus|South Korea|2018-04-17	OR050547.1	Gallus gallus	South Korea	Asia	2018-04-17
OR050550.1 |Gallus gallus|South Korea|2017-05-23	OR050550.1	Gallus gallus	South Korea	Asia	2017-05-23
OR050553.1 |Gallus gallus|South Korea|2016-05-07	OR050553.1	Gallus gallus	South Korea	Asia	2016-05-07
OR050555.1 |Gallus gallus|South Korea|2018-12-26	OR050555.1	Gallus gallus	South Korea	Asia	2018-12-26
OR050557.1 |Gallus gallus|South Korea|2010-12-02	OR050557.1	Gallus gallus	South Korea	Asia	2010-12-02
OR050560.1 |Gallus gallus|South Korea|2016-04-21	OR050560.1	Gallus gallus	South Korea	Asia	2016-04-21
OR001749.1 |Gallus gallus|South Korea|2011-07-25	OR001749.1	Gallus gallus	South Korea	Asia	2011-07-25
OQ189490.1 |Gallus gallus|China|2021-06	OQ189490.1	Gallus gallus	China	Asia	2021-06
MT544406.1 |Gallus gallus|China|2019-05-28	MT544406.1	Gallus gallus	China	Asia	2019-05-28
MT544407.1 |Gallus gallus|China|2019-05-17	MT544407.1	Gallus gallus	China	Asia	2019-05-17
MT544408.1 |Gallus gallus|China|2019-07-04	MT544408.1	Gallus gallus	China	Asia	2019-07-04
MT544409.1 |Gallus gallus|China|2019-10-22	MT544409.1	Gallus gallus	China	Asia	2019-10-22
MT544410.1 |Gallus gallus|China|2019-03-29	MT544410.1	Gallus gallus	China	Asia	2019-03-29
MT544412.1 |Gallus gallus|China|2019-06-26	MT544412.1	Gallus gallus	China	Asia	2019-06-26
MT544414.1 |Gallus gallus|China|2019-12-09	MT544414.1	Gallus gallus	China	Asia	2019-12-09
MT544415.1 |Gallus gallus|China|2019-04-30	MT544415.1	Gallus gallus	China	Asia	2019-04-30
MT544416.1 |Gallus gallus|China|2019-03-29	MT544416.1	Gallus gallus	China	Asia	2019-03-29
MT544417.1 |Gallus gallus|China|2019-04-17	MT544417.1	Gallus gallus	China	Asia	2019-04-17
MT544420.1 |Gallus gallus|China|2019-05-25	MT544420.1	Gallus gallus	China	Asia	2019-05-25
MT544422.1 |Gallus gallus|China|2019-04-20	MT544422.1	Gallus gallus	China	Asia	2019-04-20
MT544424.1 |Gallus gallus|China|2019-03-12	MT544424.1	Gallus gallus	China	Asia	2019-03-12
MT544426.1 |Gallus gallus|China|2018-05-18	MT544426.1	Gallus gallus	China	Asia	2018-05-18
OP081813.1 |Gallus gallus|China|2022-02-13	OP081813.1	Gallus gallus	China	Asia	2022-02-13
ON310378.1 |Gallus gallus|China|2019-05	ON310378.1	Gallus gallus	China	Asia	2019-05
ON260867.1 |Gallus gallus|China|2015-02-21	ON260867.1	Gallus gallus	China	Asia	2015-02-21
ON951677.1 |Gallus gallus|China|2021-11-18	ON951677.1	Gallus gallus	China	Asia	2021-11-18
MZ516817.1 |Gallus gallus|China|2020	MZ516817.1	Gallus gallus	China	Asia	2020
MZ516818.1 |Gallus gallus|China|2020	MZ516818.1	Gallus gallus	China	Asia	2020
MZ516819.1 |Gallus gallus|China|2020	MZ516819.1	Gallus gallus	China	Asia	2020
MZ516820.1 |Gallus gallus|China|2020	MZ516820.1	Gallus gallus	China	Asia	2020
MZ516821.1 |Gallus gallus|China|2020	MZ516821.1	Gallus gallus	China	Asia	2020
MZ516822.1 |Gallus gallus|China|2020	MZ516822.1	Gallus gallus	China	Asia	2020
MZ516823.1 |Gallus gallus|China|2020	MZ516823.1	Gallus gallus	China	Asia	2020
OM525802.1 |Gallus gallus|China|2005	OM525802.1	Gallus gallus	China	Asia	2005
OM525803.1 |Gallus gallus|France|2005	OM525803.1	Gallus gallus	France	Europe	2005
OM525804.1 |Gallus gallus|Greece|2005	OM525804.1	Gallus gallus	Greece	Europe	2005
OM525805.1 |Gallus gallus|Hungary|2006	OM525805.1	Gallus gallus	Hungary	Europe	2006
MW767469.1 |Gallus gallus|China|2019	MW767469.1	Gallus gallus	China	Asia	2019
MW767474.1 |Gallus gallus|China|2020	MW767474.1	Gallus gallus	China	Asia	2020
MW767475.1 |Gallus gallus|China|2020	MW767475.1	Gallus gallus	China	Asia	2020
OL332822.1 |Gallus gallus|China|2021-02	OL332822.1	Gallus gallus	China	Asia	2021-02
MW715810.1 |Gallus gallus|China|2016	MW715810.1	Gallus gallus	China	Asia	2016
MW560628.1 |Gallus gallus|China|2019	MW560628.1	Gallus gallus	China	Asia	2019
MW560635.1 |Gallus gallus|China|2019	MW560635.1	Gallus gallus	China	Asia	2019
MW560639.1 |Gallus gallus|China|2019	MW560639.1	Gallus gallus	China	Asia	2019
MW560644.1 |Gallus gallus|China|2020	MW560644.1	Gallus gallus	China	Asia	2020
MW560645.1 |Gallus gallus|China|2020	MW560645.1	Gallus gallus	China	Asia	2020
MW560648.1 |Gallus gallus|China|2020	MW560648.1	Gallus gallus	China	Asia	2020
MW560649.1 |Gallus gallus|China|2020	MW560649.1	Gallus gallus	China	Asia	2020
MT984591.1 |Gallus gallus|Romania|2011	MT984591.1	Gallus gallus	Romania	Europe	2011
MT984592.1 |Gallus gallus|Belarus|2011	MT984592.1	Gallus gallus	Belarus	Europe	2011
MT984595.1 |Gallus gallus|Romania|2011	MT984595.1	Gallus gallus	Romania	Europe	2011
MT984598.1 |Gallus gallus|Portugal|2012	MT984598.1	Gallus gallus	Portugal	Europe	2012
MT984602.1 |Gallus gallus|Romania|2012	MT984602.1	Gallus gallus	Romania	Europe	2012
MW044573.1 |Gallus gallus|China|2019-11	MW044573.1	Gallus gallus	China	Asia	2019-11
MW044577.1 |Gallus gallus|China|2019-11	MW044577.1	Gallus gallus	China	Asia	2019-11
MW044579.1 |Gallus gallus|China|2019-11	MW044579.1	Gallus gallus	China	Asia	2019-11
MW044580.1 |Gallus gallus|China|2019-11	MW044580.1	Gallus gallus	China	Asia	2019-11
MW044581.1 |Gallus gallus|China|2019-11	MW044581.1	Gallus gallus	China	Asia	2019-11
MW044586.1 |Gallus gallus|China|2019-11	MW044586.1	Gallus gallus	China	Asia	2019-11
MW044588.1 |Gallus gallus|China|2019-11	MW044588.1	Gallus gallus	China	Asia	2019-11
MW044589.1 |Gallus gallus|China|2019-11	MW044589.1	Gallus gallus	China	Asia	2019-11
MW044591.1 |Gallus gallus|China|2019-11	MW044591.1	Gallus gallus	China	Asia	2019-11
MW044593.1 |Gallus gallus|China|2019-11	MW044593.1	Gallus gallus	China	Asia	2019-11
MW044594.1 |Gallus gallus|China|2019-11	MW044594.1	Gallus gallus	China	Asia	2019-11
MN127987.1 |Gallus gallus|China|2016-10-25	MN127987.1	Gallus gallus	China	Asia	2016-10-25
MN127990.1 |Gallus gallus|China|2016-07-30	MN127990.1	Gallus gallus	China	Asia	2016-07-30
MN127991.1 |Gallus gallus|China|2016-07-30	MN127991.1	Gallus gallus	China	Asia	2016-07-30
MN127993.1 |Gallus gallus|China|2016-07-16	MN127993.1	Gallus gallus	China	Asia	2016-07-16
MN127994.1 |Gallus gallus|China|2016-11-27	MN127994.1	Gallus gallus	China	Asia	2016-11-27
MN127995.1 |Gallus gallus|China|2017-06-26	MN127995.1	Gallus gallus	China	Asia	2017-06-26
MN127999.1 |Gallus gallus|China|2017-01-11	MN127999.1	Gallus gallus	China	Asia	2017-01-11
MN128002.1 |Gallus gallus|China|2017-12-14	MN128002.1	Gallus gallus	China	Asia	2017-12-14
MN128003.1 |Gallus gallus|China|2018-08-23	MN128003.1	Gallus gallus	China	Asia	2018-08-23
MN128004.1 |Gallus gallus|China|2018-10-24	MN128004.1	Gallus gallus	China	Asia	2018-10-24
MN128008.1 |Gallus gallus|China|2018-07-11	MN128008.1	Gallus gallus	China	Asia	2018-07-11
MN128009.1 |Gallus gallus|China|2018-09-27	MN128009.1	Gallus gallus	China	Asia	2018-09-27
MN128010.1 |Gallus gallus|China|2018-06-20	MN128010.1	Gallus gallus	China	Asia	2018-06-20
MN128012.1 |Gallus gallus|China|2018-11-27	MN128012.1	Gallus gallus	China	Asia	2018-11-27
MN128013.1 |Gallus gallus|China|2018-12-27	MN128013.1	Gallus gallus	China	Asia	2018-12-27
MN128014.1 |Gallus gallus|China|2018-07-05	MN128014.1	Gallus gallus	China	Asia	2018-07-05
MT978193.1 |Gallus|China|2020	MT978193.1	Gallus	China	Asia	2020
MT292303.1 |Gallus gallus|China|2019-05	MT292303.1	Gallus gallus	China	Asia	2019-05
MT563407.1 |Gallus gallus|China|2019-04-12	MT563407.1	Gallus gallus	China	Asia	2019-04-12
MT157386.1 |Gallus|China|2018	MT157386.1	Gallus	China	Asia	2018
MT157388.1 |Gallus|China|2018	MT157388.1	Gallus	China	Asia	2018
MT162554.1 |Gallus gallus|China|2018	MT162554.1	Gallus gallus	China	Asia	2018
MT162555.1 |Gallus gallus|China|2018	MT162555.1	Gallus gallus	China	Asia	2018
MT162556.1 |Gallus gallus|China|2018	MT162556.1	Gallus gallus	China	Asia	2018
MT162557.1 |Gallus gallus|China|2018	MT162557.1	Gallus gallus	China	Asia	2018
MT162558.1 |Gallus gallus|China|2018	MT162558.1	Gallus gallus	China	Asia	2018
MT162559.1 |Gallus gallus|China|2018	MT162559.1	Gallus gallus	China	Asia	2018
MT162560.1 |Gallus gallus|China|2018	MT162560.1	Gallus gallus	China	Asia	2018
MT162562.1 |Gallus gallus|China|2018	MT162562.1	Gallus gallus	China	Asia	2018
MT162564.1 |Gallus gallus|China|2018	MT162564.1	Gallus gallus	China	Asia	2018
MT162565.1 |Gallus gallus|China|2018	MT162565.1	Gallus gallus	China	Asia	2018
MT162566.1 |Gallus gallus|China|2018	MT162566.1	Gallus gallus	China	Asia	2018
MT162567.1 |Gallus gallus|China|2018	MT162567.1	Gallus gallus	China	Asia	2018
MT162568.1 |Gallus gallus|China|2018	MT162568.1	Gallus gallus	China	Asia	2018
MT162569.1 |Gallus gallus|China|2018	MT162569.1	Gallus gallus	China	Asia	2018
MT162570.1 |Gallus gallus|China|2018	MT162570.1	Gallus gallus	China	Asia	2018
MT162574.1 |Gallus gallus|China|2018	MT162574.1	Gallus gallus	China	Asia	2018
MT162580.1 |Gallus gallus|China|2019	MT162580.1	Gallus gallus	China	Asia	2019
MT162582.1 |Gallus gallus|China|2019	MT162582.1	Gallus gallus	China	Asia	2019
MT162587.1 |Gallus gallus|China|2019	MT162587.1	Gallus gallus	China	Asia	2019
MT162588.1 |Gallus gallus|China|2019	MT162588.1	Gallus gallus	China	Asia	2019
MT162589.1 |Gallus gallus|China|2019	MT162589.1	Gallus gallus	China	Asia	2019
MT162590.1 |Gallus gallus|China|2019	MT162590.1	Gallus gallus	China	Asia	2019
MT162593.1 |Gallus gallus|China|2019	MT162593.1	Gallus gallus	China	Asia	2019
MT162594.1 |Gallus gallus|China|2019	MT162594.1	Gallus gallus	China	Asia	2019
MT162595.1 |Gallus gallus|China|2019	MT162595.1	Gallus gallus	China	Asia	2019
MT162596.1 |Gallus gallus|China|2019	MT162596.1	Gallus gallus	China	Asia	2019
MT162597.1 |Gallus gallus|China|2019	MT162597.1	Gallus gallus	China	Asia	2019
MT162600.1 |Gallus gallus|China|2019	MT162600.1	Gallus gallus	China	Asia	2019
MT162601.1 |Gallus gallus|China|2019	MT162601.1	Gallus gallus	China	Asia	2019
MT162602.1 |Gallus gallus|China|2019	MT162602.1	Gallus gallus	China	Asia	2019
MT162603.1 |Gallus gallus|China|2019	MT162603.1	Gallus gallus	China	Asia	2019
MT162607.1 |Gallus gallus|China|2019	MT162607.1	Gallus gallus	China	Asia	2019
MT162608.1 |Gallus gallus|China|2019	MT162608.1	Gallus gallus	China	Asia	2019
MW042823.1 |Gallus gallus|China|2020-01	MW042823.1	Gallus gallus	China	Asia	2020-01
MW042824.1 |Gallus gallus|China|2020-01	MW042824.1	Gallus gallus	China	Asia	2020-01
MW042825.1 |Gallus gallus|China|2020-01	MW042825.1	Gallus gallus	China	Asia	2020-01
MW042827.1 |Gallus gallus|China|2020-02	MW042827.1	Gallus gallus	China	Asia	2020-02
MW042829.1 |Gallus gallus|China|2020-02	MW042829.1	Gallus gallus	China	Asia	2020-02
MW042830.1 |Gallus gallus|China|2020-02	MW042830.1	Gallus gallus	China	Asia	2020-02
MW042831.1 |Gallus gallus|China|2020-02	MW042831.1	Gallus gallus	China	Asia	2020-02
MW042832.1 |Gallus gallus|China|2020-01	MW042832.1	Gallus gallus	China	Asia	2020-01
MW042833.1 |Gallus gallus|China|2020-01	MW042833.1	Gallus gallus	China	Asia	2020-01
MW042835.1 |Gallus gallus|China|2020-01	MW042835.1	Gallus gallus	China	Asia	2020-01
MW042836.1 |Gallus gallus|China|2020-01	MW042836.1	Gallus gallus	China	Asia	2020-01
MW042837.1 |Gallus gallus|China|2020-01	MW042837.1	Gallus gallus	China	Asia	2020-01
MW042838.1 |Gallus gallus|China|2020-01	MW042838.1	Gallus gallus	China	Asia	2020-01
MW042840.1 |Gallus gallus|China|2020-01	MW042840.1	Gallus gallus	China	Asia	2020-01
MW042841.1 |Gallus gallus|China|2020-01	MW042841.1	Gallus gallus	China	Asia	2020-01
MW042843.1 |Gallus gallus|China|2020-01	MW042843.1	Gallus gallus	China	Asia	2020-01
MW042844.1 |Gallus gallus|China|2020-01	MW042844.1	Gallus gallus	China	Asia	2020-01
MW042845.1 |Gallus gallus|China|2020-01	MW042845.1	Gallus gallus	China	Asia	2020-01
MW042846.1 |Gallus gallus|China|2020-03	MW042846.1	Gallus gallus	China	Asia	2020-03
MW042847.1 |Gallus gallus|China|2020-03	MW042847.1	Gallus gallus	China	Asia	2020-03
MW042852.1 |Gallus gallus|China|2020-03	MW042852.1	Gallus gallus	China	Asia	2020-03
MW042853.1 |Gallus gallus|China|2020-03	MW042853.1	Gallus gallus	China	Asia	2020-03
MW042856.1 |Gallus gallus|China|2020-03	MW042856.1	Gallus gallus	China	Asia	2020-03
MW042857.1 |Gallus gallus|China|2020-03	MW042857.1	Gallus gallus	China	Asia	2020-03
MW042859.1 |Gallus gallus|China|2020-03	MW042859.1	Gallus gallus	China	Asia	2020-03
MT162463.1 |Gallus gallus|China|2019	MT162463.1	Gallus gallus	China	Asia	2019
MN509303.1 |Gallus gallus|China|2018	MN509303.1	Gallus gallus	China	Asia	2018
MN509305.1 |Gallus gallus|China|2018	MN509305.1	Gallus gallus	China	Asia	2018
MN509307.1 |Gallus gallus|China|2018	MN509307.1	Gallus gallus	China	Asia	2018
MN509311.1 |Gallus gallus|China|2018	MN509311.1	Gallus gallus	China	Asia	2018
MN509317.1 |Gallus gallus|China|2018	MN509317.1	Gallus gallus	China	Asia	2018
MN509332.1 |Gallus gallus|China|2018	MN509332.1	Gallus gallus	China	Asia	2018
MN509334.1 |Gallus gallus|China|2018	MN509334.1	Gallus gallus	China	Asia	2018
MN509337.1 |Gallus gallus|China|2018	MN509337.1	Gallus gallus	China	Asia	2018
MN509345.1 |Gallus gallus|China|2018	MN509345.1	Gallus gallus	China	Asia	2018
MN509347.1 |Gallus gallus|China|2018	MN509347.1	Gallus gallus	China	Asia	2018
MN509350.1 |Gallus gallus|China|2018	MN509350.1	Gallus gallus	China	Asia	2018
MN509351.1 |Gallus gallus|China|2018	MN509351.1	Gallus gallus	China	Asia	2018
MN509356.1 |Gallus gallus|China|2018	MN509356.1	Gallus gallus	China	Asia	2018
MN509357.1 |Gallus gallus|China|2018	MN509357.1	Gallus gallus	China	Asia	2018
MN509358.1 |Gallus gallus|China|2018	MN509358.1	Gallus gallus	China	Asia	2018
MN509361.1 |Gallus gallus|China|2018	MN509361.1	Gallus gallus	China	Asia	2018
MN509382.1 |Gallus gallus|China|2018	MN509382.1	Gallus gallus	China	Asia	2018
MN509389.1 |Gallus gallus|China|2018	MN509389.1	Gallus gallus	China	Asia	2018
MN199463.1 |Gallus gallus|South Korea|2017-04-05	MN199463.1	Gallus gallus	South Korea	Asia	2017-04-05
MN199464.1 |Gallus gallus|South Korea|2017-05-04	MN199464.1	Gallus gallus	South Korea	Asia	2017-05-04
MN199465.1 |Gallus gallus|South Korea|2017-05-19	MN199465.1	Gallus gallus	South Korea	Asia	2017-05-19
MN614445.1 |Gallus gallus|China|2017-12-25	MN614445.1	Gallus gallus	China	Asia	2017-12-25
MN615425.1 |Gallus gallus|China|2018-09-23	MN615425.1	Gallus gallus	China	Asia	2018-09-23
MN615427.1 |Gallus gallus|China|2018-11-20	MN615427.1	Gallus gallus	China	Asia	2018-11-20
MN615429.1 |Gallus gallus|China|2016-09-02	MN615429.1	Gallus gallus	China	Asia	2016-09-02
MN615431.1 |Gallus gallus|China|2016-05-16	MN615431.1	Gallus gallus	China	Asia	2016-05-16
MN615432.1 |Gallus gallus|China|2016-09-22	MN615432.1	Gallus gallus	China	Asia	2016-09-22
MN615434.1 |Gallus gallus|China|2016-11-29	MN615434.1	Gallus gallus	China	Asia	2016-11-29
MN615436.1 |Gallus gallus|China|2016-04-14	MN615436.1	Gallus gallus	China	Asia	2016-04-14
MN615438.1 |Gallus gallus|China|2016-03-30	MN615438.1	Gallus gallus	China	Asia	2016-03-30
MN615452.1 |Gallus gallus|China|2016-02-19	MN615452.1	Gallus gallus	China	Asia	2016-02-19
MN615455.1 |Gallus gallus|China|2018-04-20	MN615455.1	Gallus gallus	China	Asia	2018-04-20
MN615460.1 |Gallus gallus|China|2018-02-27	MN615460.1	Gallus gallus	China	Asia	2018-02-27
MN615461.1 |Gallus gallus|China|2018-03-16	MN615461.1	Gallus gallus	China	Asia	2018-03-16
MN615468.1 |Gallus gallus|China|2017-04-02	MN615468.1	Gallus gallus	China	Asia	2017-04-02
MN615474.1 |Gallus gallus|China|2017-09-20	MN615474.1	Gallus gallus	China	Asia	2017-09-20
MN615476.1 |Gallus gallus|China|2017-02-06	MN615476.1	Gallus gallus	China	Asia	2017-02-06
MN548289.1 |Gallus gallus|United Kingdom|2011-01	MN548289.1	Gallus gallus	United Kingdom	Europe	2011-01
MK510427.1 |Gallus gallus|South Korea|2017-04-05	MK510427.1	Gallus gallus	South Korea	Asia	2017-04-05
MK510428.1 |Gallus gallus|South Korea|2017-04-20	MK510428.1	Gallus gallus	South Korea	Asia	2017-04-20
MK510430.1 |Gallus gallus|South Korea|2017-05-19	MK510430.1	Gallus gallus	South Korea	Asia	2017-05-19
MK510437.1 |Gallus gallus|South Korea|2018-05-01	MK510437.1	Gallus gallus	South Korea	Asia	2018-05-01
MK510440.1 |Gallus gallus|South Korea|2018-05-01	MK510440.1	Gallus gallus	South Korea	Asia	2018-05-01
MK510444.1 |Gallus gallus|South Korea|2018-05-15	MK510444.1	Gallus gallus	South Korea	Asia	2018-05-15
MK510448.1 |Gallus gallus|South Korea|2018-06-14	MK510448.1	Gallus gallus	South Korea	Asia	2018-06-14
MN233837.1 |Gallus|China|2017	MN233837.1	Gallus	China	Asia	2017
MN629010.1 |Gallus gallus|China|2019-05-01	MN629010.1	Gallus gallus	China	Asia	2019-05-01
MN055627.1 |Gallus gallus|China|2019-04-25	MN055627.1	Gallus gallus	China	Asia	2019-04-25
MN055628.1 |Gallus gallus|China|2019-04-25	MN055628.1	Gallus gallus	China	Asia	2019-04-25
MN193602.1 |Gallus gallus|China|2016	MN193602.1	Gallus gallus	China	Asia	2016
MK491671.1 |Gallus gallus|Italy|2012-12-03	MK491671.1	Gallus gallus	Italy	Europe	2012-12-03
MK491673.1 |Gallus gallus|Italy|2012-01-04	MK491673.1	Gallus gallus	Italy	Europe	2012-01-04
MK491677.1 |Gallus gallus|Italy|2013-02-26	MK491677.1	Gallus gallus	Italy	Europe	2013-02-26
MK491683.1 |Gallus gallus|Italy|2013-08-28	MK491683.1	Gallus gallus	Italy	Europe	2013-08-28
MK491684.1 |Gallus gallus|Italy|2013-09-10	MK491684.1	Gallus gallus	Italy	Europe	2013-09-10
MK491688.1 |Gallus gallus|Italy|2013-12-06	MK491688.1	Gallus gallus	Italy	Europe	2013-12-06
MK491690.1 |Gallus gallus|Italy|2014-01-10	MK491690.1	Gallus gallus	Italy	Europe	2014-01-10
MK491694.1 |Gallus gallus|Italy|2014-03-11	MK491694.1	Gallus gallus	Italy	Europe	2014-03-11
MK491697.1 |Gallus gallus|Italy|2014-04-08	MK491697.1	Gallus gallus	Italy	Europe	2014-04-08
MK491700.1 |Gallus gallus|Italy|2014-09-29	MK491700.1	Gallus gallus	Italy	Europe	2014-09-29
MK491706.1 |Gallus gallus|Italy|2015-03-27	MK491706.1	Gallus gallus	Italy	Europe	2015-03-27
MK491710.1 |Gallus gallus|Italy|2015-04-20	MK491710.1	Gallus gallus	Italy	Europe	2015-04-20
MK491724.1 |Gallus gallus|Italy|2015-11-19	MK491724.1	Gallus gallus	Italy	Europe	2015-11-19
MK491727.1 |Gallus gallus|Italy|2016	MK491727.1	Gallus gallus	Italy	Europe	2016
MK491728.1 |Gallus gallus|Italy|2016	MK491728.1	Gallus gallus	Italy	Europe	2016
MK491743.1 |Gallus gallus|Italy|2016	MK491743.1	Gallus gallus	Italy	Europe	2016
MK491747.1 |Gallus gallus|Italy|2017	MK491747.1	Gallus gallus	Italy	Europe	2017
MK491748.1 |Gallus gallus|Italy|2017	MK491748.1	Gallus gallus	Italy	Europe	2017
MK491751.1 |Gallus gallus|Italy|2017	MK491751.1	Gallus gallus	Italy	Europe	2017
MK491759.1 |Gallus gallus|Italy|2014-03-31	MK491759.1	Gallus gallus	Italy	Europe	2014-03-31
MK491760.1 |Gallus gallus|Italy|2013-03-01	MK491760.1	Gallus gallus	Italy	Europe	2013-03-01
MK809405.1 |Gallus gallus|China|2018	MK809405.1	Gallus gallus	China	Asia	2018
MK887045.1 |Gallus gallus|China|2017	MK887045.1	Gallus gallus	China	Asia	2017
MK887048.1 |Gallus gallus|China|2017	MK887048.1	Gallus gallus	China	Asia	2017
MK887063.1 |Gallus gallus|China|2016	MK887063.1	Gallus gallus	China	Asia	2016
MK887067.1 |Gallus gallus|China|2017	MK887067.1	Gallus gallus	China	Asia	2017
MK581205.1 |Gallus gallus|Poland|2004-09-23	MK581205.1	Gallus gallus	Poland	Europe	2004-09-23
MH181793.1 |Gallus gallus|China|2006	MH181793.1	Gallus gallus	China	Asia	2006
MH159178.1 |Gallus gallus|China|2017-06-12	MH159178.1	Gallus gallus	China	Asia	2017-06-12
MH159179.1 |Gallus gallus|China|2017-09-22	MH159179.1	Gallus gallus	China	Asia	2017-09-22
MH159180.1 |Gallus gallus|China|2017-12-17	MH159180.1	Gallus gallus	China	Asia	2017-12-17
MH159181.1 |Gallus gallus|China|2017-03-24	MH159181.1	Gallus gallus	China	Asia	2017-03-24
MK061428.1 |Gallus gallus|China|2017-06-03	MK061428.1	Gallus gallus	China	Asia	2017-06-03
MH397150.1 |Gallus gallus|China|2017	MH397150.1	Gallus gallus	China	Asia	2017
MH397151.1 |Gallus gallus|China|2017	MH397151.1	Gallus gallus	China	Asia	2017
MH397152.1 |Gallus gallus|China|2017	MH397152.1	Gallus gallus	China	Asia	2017
MH397153.1 |Gallus gallus|China|2017	MH397153.1	Gallus gallus	China	Asia	2017
MH397157.1 |Gallus gallus|China|2017	MH397157.1	Gallus gallus	China	Asia	2017
MH397158.1 |Gallus gallus|China|2017	MH397158.1	Gallus gallus	China	Asia	2017
MH397159.1 |Gallus gallus|China|2017	MH397159.1	Gallus gallus	China	Asia	2017
MH397160.1 |Gallus gallus|China|2017	MH397160.1	Gallus gallus	China	Asia	2017
MH397174.1 |Gallus gallus|China|2017	MH397174.1	Gallus gallus	China	Asia	2017
MH397179.1 |Gallus gallus|China|2016	MH397179.1	Gallus gallus	China	Asia	2016
MH397186.1 |Gallus gallus|China|2017	MH397186.1	Gallus gallus	China	Asia	2017
MH397189.1 |Gallus gallus|China|2017	MH397189.1	Gallus gallus	China	Asia	2017
MH397190.1 |Gallus gallus|China|2017	MH397190.1	Gallus gallus	China	Asia	2017
MH397191.1 |Gallus gallus|China|2017	MH397191.1	Gallus gallus	China	Asia	2017
MH397192.1 |Gallus gallus|China|2017	MH397192.1	Gallus gallus	China	Asia	2017
MH397193.1 |Gallus gallus|China|2017	MH397193.1	Gallus gallus	China	Asia	2017
MH397197.1 |Gallus gallus|China|2017	MH397197.1	Gallus gallus	China	Asia	2017
MH397201.1 |Aves|China|2016	MH397201.1	Aves	China	Asia	2016
MH397202.1 |Aves|China|2016	MH397202.1	Aves	China	Asia	2016
MH412794.1 |Gallus gallus|China|2017	MH412794.1	Gallus gallus	China	Asia	2017
MH412796.1 |Gallus gallus|China|2017	MH412796.1	Gallus gallus	China	Asia	2017
MH412797.1 |Gallus gallus|China|2017	MH412797.1	Gallus gallus	China	Asia	2017
MH412803.1 |Gallus gallus|China|2017	MH412803.1	Gallus gallus	China	Asia	2017
MH412804.1 |Gallus gallus|China|2017	MH412804.1	Gallus gallus	China	Asia	2017
MH427391.1 |Gallus gallus|China|2017	MH427391.1	Gallus gallus	China	Asia	2017
MH427396.1 |Gallus gallus|China|2017	MH427396.1	Gallus gallus	China	Asia	2017
MH427400.1 |Gallus gallus|China|2017	MH427400.1	Gallus gallus	China	Asia	2017
MH427404.1 |Gallus gallus|China|2017	MH427404.1	Gallus gallus	China	Asia	2017
MH427415.1 |Gallus gallus|China|2017	MH427415.1	Gallus gallus	China	Asia	2017
MH427416.1 |Gallus gallus|China|2017	MH427416.1	Gallus gallus	China	Asia	2017
MH427419.1 |Gallus gallus|China|2017	MH427419.1	Gallus gallus	China	Asia	2017
MH427420.1 |Gallus gallus|China|2017	MH427420.1	Gallus gallus	China	Asia	2017
MH427423.1 |Gallus gallus|China|2017	MH427423.1	Gallus gallus	China	Asia	2017
MH427424.1 |Gallus gallus|China|2016	MH427424.1	Gallus gallus	China	Asia	2016
MH427426.1 |Gallus gallus|China|2016	MH427426.1	Gallus gallus	China	Asia	2016
MH427427.1 |Gallus gallus|China|2016	MH427427.1	Gallus gallus	China	Asia	2016
MH427432.1 |Gallus gallus|China|2016	MH427432.1	Gallus gallus	China	Asia	2016
MH427433.1 |Gallus gallus|China|2016	MH427433.1	Gallus gallus	China	Asia	2016
MH427435.1 |Gallus gallus|China|2016	MH427435.1	Gallus gallus	China	Asia	2016
MH427436.1 |Gallus gallus|China|2016	MH427436.1	Gallus gallus	China	Asia	2016
MH427437.1 |Gallus gallus|China|2016	MH427437.1	Gallus gallus	China	Asia	2016
MH427438.1 |Gallus gallus|China|2016	MH427438.1	Gallus gallus	China	Asia	2016
MH427441.1 |Gallus gallus|China|2016	MH427441.1	Gallus gallus	China	Asia	2016
MH427444.1 |Gallus gallus|China|2016	MH427444.1	Gallus gallus	China	Asia	2016
MH427445.1 |Gallus gallus|China|2016	MH427445.1	Gallus gallus	China	Asia	2016
MH427450.1 |Gallus gallus|China|2016	MH427450.1	Gallus gallus	China	Asia	2016
MH427454.1 |Gallus gallus|China|2016	MH427454.1	Gallus gallus	China	Asia	2016
MH427460.1 |Gallus gallus|China|2016	MH427460.1	Gallus gallus	China	Asia	2016
MH427462.1 |Gallus gallus|China|2017	MH427462.1	Gallus gallus	China	Asia	2017
MH427463.1 |Gallus gallus|China|2017	MH427463.1	Gallus gallus	China	Asia	2017
MH427468.1 |Gallus gallus|China|2017	MH427468.1	Gallus gallus	China	Asia	2017
MH427474.1 |Gallus gallus|China|2017	MH427474.1	Gallus gallus	China	Asia	2017
MH427481.1 |Gallus gallus|China|2017	MH427481.1	Gallus gallus	China	Asia	2017
MH427484.1 |Gallus gallus|China|2017	MH427484.1	Gallus gallus	China	Asia	2017
MH427487.1 |Gallus gallus|China|2017	MH427487.1	Gallus gallus	China	Asia	2017
MH427488.1 |Gallus gallus|China|2017	MH427488.1	Gallus gallus	China	Asia	2017
MH427490.1 |Gallus gallus|China|2017	MH427490.1	Gallus gallus	China	Asia	2017
MH427491.1 |Gallus gallus|China|2017	MH427491.1	Gallus gallus	China	Asia	2017
MH427500.1 |Gallus gallus|China|2016	MH427500.1	Gallus gallus	China	Asia	2016
MH427501.1 |Gallus gallus|China|2016	MH427501.1	Gallus gallus	China	Asia	2016
MH427502.1 |Gallus gallus|China|2017	MH427502.1	Gallus gallus	China	Asia	2017
MH427504.1 |Gallus gallus|China|2017	MH427504.1	Gallus gallus	China	Asia	2017
MH427505.1 |Gallus gallus|China|2017	MH427505.1	Gallus gallus	China	Asia	2017
MH427506.1 |Gallus gallus|China|2017	MH427506.1	Gallus gallus	China	Asia	2017
MH427507.1 |Aves|China|2017	MH427507.1	Aves	China	Asia	2017
MH427508.1 |Aves|China|2017	MH427508.1	Aves	China	Asia	2017
MH427510.1 |Gallus gallus|China|2017	MH427510.1	Gallus gallus	China	Asia	2017
MK032181.1 |Gallus|China|2011	MK032181.1	Gallus	China	Asia	2011
MG734768.1 |Gallus gallus|China|2017-09-14	MG734768.1	Gallus gallus	China	Asia	2017-09-14
MG734769.1 |Gallus gallus|China|2017-01-23	MG734769.1	Gallus gallus	China	Asia	2017-01-23
MG734771.1 |Gallus gallus|China|2017-01-23	MG734771.1	Gallus gallus	China	Asia	2017-01-23
MG734772.1 |Gallus gallus|China|2017-04-11	MG734772.1	Gallus gallus	China	Asia	2017-04-11
MG734775.1 |Gallus gallus|China|2017-05-08	MG734775.1	Gallus gallus	China	Asia	2017-05-08
MG734776.1 |Gallus gallus|China|2017-09-25	MG734776.1	Gallus gallus	China	Asia	2017-09-25
MG734781.1 |Gallus gallus|China|2017-05-12	MG734781.1	Gallus gallus	China	Asia	2017-05-12
MG544177.1 |Gallus gallus|China|2014-04	MG544177.1	Gallus gallus	China	Asia	2014-04
MG544178.1 |Gallus gallus|China|2014-01	MG544178.1	Gallus gallus	China	Asia	2014-01
MH020185.1 |Gallus gallus|China|2017-10-18	MH020185.1	Gallus gallus	China	Asia	2017-10-18
MF447675.1 |Gallus gallus|China|2016-12-22	MF447675.1	Gallus gallus	China	Asia	2016-12-22
MF447678.1 |Gallus gallus|China|2017-01-19	MF447678.1	Gallus gallus	China	Asia	2017-01-19
MF447679.1 |Gallus gallus|China|2017-01-19	MF447679.1	Gallus gallus	China	Asia	2017-01-19
MF447680.1 |Gallus gallus|China|2017-03-28	MF447680.1	Gallus gallus	China	Asia	2017-03-28
MF447690.1 |Gallus gallus|China|2017-04-06	MF447690.1	Gallus gallus	China	Asia	2017-04-06
MF447691.1 |Gallus gallus|China|2017-04-02	MF447691.1	Gallus gallus	China	Asia	2017-04-02
MF447693.1 |Gallus gallus|China|2017-01-01	MF447693.1	Gallus gallus	China	Asia	2017-01-01
MF447697.1 |Gallus gallus|China|2017-04-02	MF447697.1	Gallus gallus	China	Asia	2017-04-02
MF447702.1 |Gallus gallus|China|2017-04-20	MF447702.1	Gallus gallus	China	Asia	2017-04-20
MF447709.1 |Gallus gallus|China|2017-04-20	MF447709.1	Gallus gallus	China	Asia	2017-04-20
MF447722.1 |Gallus gallus|China|2016-12-09	MF447722.1	Gallus gallus	China	Asia	2016-12-09
MF447723.1 |Gallus gallus|China|2016-11-07	MF447723.1	Gallus gallus	China	Asia	2016-11-07
MF447725.1 |Gallus gallus|China|2016-12-08	MF447725.1	Gallus gallus	China	Asia	2016-12-08
MF447730.1 |Gallus gallus|China|2017-02-06	MF447730.1	Gallus gallus	China	Asia	2017-02-06
MF447747.1 |Gallus gallus|China|2017-05-01	MF447747.1	Gallus gallus	China	Asia	2017-05-01
MF447748.1 |Gallus gallus|China|2017-04-01	MF447748.1	Gallus gallus	China	Asia	2017-04-01
MF447749.1 |Gallus gallus|China|2017-05-01	MF447749.1	Gallus gallus	China	Asia	2017-05-01
MF508703.1 |Gallus gallus|China|2013-01-01	MF508703.1	Gallus gallus	China	Asia	2013-01-01
MF375897.1 |Gallus gallus|China|2016-08	MF375897.1	Gallus gallus	China	Asia	2016-08
KY992864.1 |Gallus gallus|Viet Nam|2015-08	KY992864.1	Gallus gallus	Viet Nam	Asia	2015-08
KR265091.1 |Gallus gallus|China|2013	KR265091.1	Gallus gallus	China	Asia	2013
KY421672.1 |Gallus gallus|China|2012	KY421672.1	Gallus gallus	China	Asia	2012
KU900738.1 |Gallus gallus|South Korea|2008	KU900738.1	Gallus gallus	South Korea	Asia	2008
KU900739.1 |Gallus gallus|South Korea|2003	KU900739.1	Gallus gallus	South Korea	Asia	2003
KU900740.1 |Gallus gallus|South Korea|2005	KU900740.1	Gallus gallus	South Korea	Asia	2005
KU900742.1 |Gallus gallus|South Korea|2011	KU900742.1	Gallus gallus	South Korea	Asia	2011
KX364290.1 |Gallus gallus|China|2010	KX364290.1	Gallus gallus	China	Asia	2010
KX364291.1 |Gallus gallus|China|2007	KX364291.1	Gallus gallus	China	Asia	2007
KX364292.1 |Gallus gallus|China|2011	KX364292.1	Gallus gallus	China	Asia	2011
KX364293.1 |Gallus gallus|China|2007	KX364293.1	Gallus gallus	China	Asia	2007
KX364294.1 |Gallus gallus|China|2014	KX364294.1	Gallus gallus	China	Asia	2014
KX364296.1 |Gallus gallus|China|2008	KX364296.1	Gallus gallus	China	Asia	2008
KX364297.1 |Gallus gallus|China|2013-10	KX364297.1	Gallus gallus	China	Asia	2013-10
KX375805.1 |Gallus gallus|China|2007	KX375805.1	Gallus gallus	China	Asia	2007
KX375807.1 |Gallus gallus|China|2011	KX375807.1	Gallus gallus	China	Asia	2011
KX375808.1 |Gallus gallus|China|1999	KX375808.1	Gallus gallus	China	Asia	1999
KX389094.1 |Gallus gallus|China|2012	KX389094.1	Gallus gallus	China	Asia	2012
KX400753.1 |Gallus gallus|China|2011	KX400753.1	Gallus gallus	China	Asia	2011
KX425847.1 |Gallus gallus|China|2014	KX425847.1	Gallus gallus	China	Asia	2014
KX259248.1 |Gallus gallus|China|2010	KX259248.1	Gallus gallus	China	Asia	2010
KX259249.1 |Gallus gallus|China|2009	KX259249.1	Gallus gallus	China	Asia	2009
KX259251.1 |Gallus gallus|China|2010	KX259251.1	Gallus gallus	China	Asia	2010
KX259252.1 |Gallus gallus|China|2011	KX259252.1	Gallus gallus	China	Asia	2011
KX259253.1 |Gallus gallus|China|2012	KX259253.1	Gallus gallus	China	Asia	2012
KX259254.1 |Gallus gallus|China|2009	KX259254.1	Gallus gallus	China	Asia	2009
KX259256.1 |Gallus gallus|China|2012-05	KX259256.1	Gallus gallus	China	Asia	2012-05
KX259257.1 |Gallus gallus|China|2012-08	KX259257.1	Gallus gallus	China	Asia	2012-08
KX275392.1 |Gallus gallus|China|2009-11	KX275392.1	Gallus gallus	China	Asia	2009-11
KX275393.1 |Gallus gallus|China|2013-07	KX275393.1	Gallus gallus	China	Asia	2013-07
KX275394.1 |Gallus gallus|China|2008	KX275394.1	Gallus gallus	China	Asia	2008
KX302860.1 |Gallus gallus|China|2008	KX302860.1	Gallus gallus	China	Asia	2008
KX302864.1 |Gallus gallus|China|2009-09	KX302864.1	Gallus gallus	China	Asia	2009-09
KX302866.1 |Gallus gallus|China|2004	KX302866.1	Gallus gallus	China	Asia	2004
KX302869.1 |Gallus gallus|China|2009-08	KX302869.1	Gallus gallus	China	Asia	2009-08
KX302870.1 |Gallus gallus|China|2013	KX302870.1	Gallus gallus	China	Asia	2013
KX302873.1 |Gallus gallus|China|2014	KX302873.1	Gallus gallus	China	Asia	2014
KX302874.1 |Gallus gallus|China|2013	KX302874.1	Gallus gallus	China	Asia	2013
KX302875.1 |Gallus gallus|China|2010-05	KX302875.1	Gallus gallus	China	Asia	2010-05
KX236001.1 |Gallus gallus|China|2003	KX236001.1	Gallus gallus	China	Asia	2003
KX236005.1 |Gallus gallus|China|2008	KX236005.1	Gallus gallus	China	Asia	2008
KX236006.1 |Gallus gallus|China|2010	KX236006.1	Gallus gallus	China	Asia	2010
KX236011.1 |Gallus gallus|China|2009-12	KX236011.1	Gallus gallus	China	Asia	2009-12
KX236012.1 |Gallus gallus|China|2009	KX236012.1	Gallus gallus	China	Asia	2009
KX236013.1 |Gallus gallus|China|2012	KX236013.1	Gallus gallus	China	Asia	2012
KX236014.1 |Gallus gallus|China|2012	KX236014.1	Gallus gallus	China	Asia	2012
KX236016.1 |Gallus gallus|China|2009-09	KX236016.1	Gallus gallus	China	Asia	2009-09
KX252789.1 |Gallus gallus|China|2009	KX252789.1	Gallus gallus	China	Asia	2009
KX252790.1 |Gallus gallus|China|2009-05	KX252790.1	Gallus gallus	China	Asia	2009-05
KX252791.1 |Gallus gallus|China|1998	KX252791.1	Gallus gallus	China	Asia	1998
KX252772.1 |Gallus gallus|China|2003	KX252772.1	Gallus gallus	China	Asia	2003
KX252774.1 |Gallus gallus|China|2013	KX252774.1	Gallus gallus	China	Asia	2013
KX252776.1 |Gallus gallus|China|2013	KX252776.1	Gallus gallus	China	Asia	2013
KX252777.1 |Gallus gallus|China|2007	KX252777.1	Gallus gallus	China	Asia	2007
KX252782.1 |Gallus gallus|China|2007	KX252782.1	Gallus gallus	China	Asia	2007
KX252783.1 |Gallus gallus|China|2009	KX252783.1	Gallus gallus	China	Asia	2009
KX252784.1 |Gallus gallus|China|2009	KX252784.1	Gallus gallus	China	Asia	2009
KX252785.1 |Gallus gallus|China|2010	KX252785.1	Gallus gallus	China	Asia	2010
KX252786.1 |Gallus gallus|China|2012-06	KX252786.1	Gallus gallus	China	Asia	2012-06
KX252788.1 |Gallus gallus|China|2008	KX252788.1	Gallus gallus	China	Asia	2008
KX185056.1 |Gallus gallus|China|2014	KX185056.1	Gallus gallus	China	Asia	2014
KX185058.1 |Gallus gallus|China|2014	KX185058.1	Gallus gallus	China	Asia	2014
KX247127.1 |Gallus gallus|China|2011	KX247127.1	Gallus gallus	China	Asia	2011
KX247129.1 |Gallus gallus|China|2013-03	KX247129.1	Gallus gallus	China	Asia	2013-03
KX247130.1 |Gallus gallus|China|2012-04	KX247130.1	Gallus gallus	China	Asia	2012-04
KX219791.1 |Gallus gallus|China|2007-02	KX219791.1	Gallus gallus	China	Asia	2007-02
KX219792.1 |Gallus gallus|China|2006-05	KX219792.1	Gallus gallus	China	Asia	2006-05
KX219793.1 |Gallus gallus|China|2011-11	KX219793.1	Gallus gallus	China	Asia	2011-11
KX219798.1 |Gallus gallus|China|2012-09	KX219798.1	Gallus gallus	China	Asia	2012-09
KX219800.1 |Gallus gallus|China|2013-06	KX219800.1	Gallus gallus	China	Asia	2013-06
KX219801.1 |Gallus gallus|China|2012-04	KX219801.1	Gallus gallus	China	Asia	2012-04
KX348117.1 |Gallus gallus|China|2012-07	KX348117.1	Gallus gallus	China	Asia	2012-07
KJ669722.1 |Gallus gallus|China|2013	KJ669722.1	Gallus gallus	China	Asia	2013
KJ999797.1 |Gallus gallus|China|2013	KJ999797.1	Gallus gallus	China	Asia	2013
KJ999798.1 |Gallus gallus|China|2013	KJ999798.1	Gallus gallus	China	Asia	2013
KX107630.1 |Gallus gallus|China|2013-02-04	KX107630.1	Gallus gallus	China	Asia	2013-02-04
KX107635.1 |Gallus gallus|China|2013-02-28	KX107635.1	Gallus gallus	China	Asia	2013-02-28
KX107636.1 |Gallus gallus|China|2013-02-03	KX107636.1	Gallus gallus	China	Asia	2013-02-03
KX107638.1 |Gallus gallus|China|2013-09-16	KX107638.1	Gallus gallus	China	Asia	2013-09-16
KX107642.1 |Gallus gallus|China|2013-10-17	KX107642.1	Gallus gallus	China	Asia	2013-10-17
KX107656.1 |Gallus gallus|China|2015-08-10	KX107656.1	Gallus gallus	China	Asia	2015-08-10
KX107688.1 |Gallus gallus|China|2015-01-23	KX107688.1	Gallus gallus	China	Asia	2015-01-23
KX107695.1 |Gallus gallus|China|2013-01-18	KX107695.1	Gallus gallus	China	Asia	2013-01-18
KX107706.1 |Gallus gallus|China|2013-12-06	KX107706.1	Gallus gallus	China	Asia	2013-12-06
KX107707.1 |Gallus gallus|China|2013-12-09	KX107707.1	Gallus gallus	China	Asia	2013-12-09
KX107708.1 |Gallus gallus|China|2013-12-03	KX107708.1	Gallus gallus	China	Asia	2013-12-03
KX107714.1 |Gallus gallus|China|2015-07-17	KX107714.1	Gallus gallus	China	Asia	2015-07-17
KX107730.1 |Gallus gallus|China|2013-11-26	KX107730.1	Gallus gallus	China	Asia	2013-11-26
KX107734.1 |Gallus gallus|China|2013-01-14	KX107734.1	Gallus gallus	China	Asia	2013-01-14
KX107735.1 |Gallus gallus|China|2013-01-20	KX107735.1	Gallus gallus	China	Asia	2013-01-20
KX107736.1 |Gallus gallus|China|2013-01-22	KX107736.1	Gallus gallus	China	Asia	2013-01-22
KX107747.1 |Gallus gallus|China|2013-12-05	KX107747.1	Gallus gallus	China	Asia	2013-12-05
KX107749.1 |Gallus gallus|China|2013-12-25	KX107749.1	Gallus gallus	China	Asia	2013-12-25
KX107763.1 |Gallus gallus|China|2015-12-08	KX107763.1	Gallus gallus	China	Asia	2015-12-08
KX107764.1 |Gallus gallus|China|2015-12-10	KX107764.1	Gallus gallus	China	Asia	2015-12-10
KX107765.1 |Gallus gallus|China|2015-12-17	KX107765.1	Gallus gallus	China	Asia	2015-12-17
KX107767.1 |Gallus gallus|China|2015-12-16	KX107767.1	Gallus gallus	China	Asia	2015-12-16
KX107776.1 |Gallus gallus|China|2015-12-01	KX107776.1	Gallus gallus	China	Asia	2015-12-01
KX107777.1 |Gallus gallus|China|2013-01-03	KX107777.1	Gallus gallus	China	Asia	2013-01-03
KX107780.1 |Gallus gallus|China|2013-04-18	KX107780.1	Gallus gallus	China	Asia	2013-04-18
KX107787.1 |Gallus gallus|China|2015-01-18	KX107787.1	Gallus gallus	China	Asia	2015-01-18
KX107788.1 |Gallus gallus|China|2015-12-01	KX107788.1	Gallus gallus	China	Asia	2015-12-01
KX107789.1 |Gallus gallus|China|2013-01-29	KX107789.1	Gallus gallus	China	Asia	2013-01-29
KX107800.1 |Gallus gallus|China|2013-10-22	KX107800.1	Gallus gallus	China	Asia	2013-10-22
KX107802.1 |Gallus gallus|China|2014-01-22	KX107802.1	Gallus gallus	China	Asia	2014-01-22
KX107807.1 |Gallus gallus|China|2015-02-22	KX107807.1	Gallus gallus	China	Asia	2015-02-22
KX107808.1 |Gallus gallus|China|2015-04-08	KX107808.1	Gallus gallus	China	Asia	2015-04-08
KX107811.1 |Gallus gallus|China|2015-04-05	KX107811.1	Gallus gallus	China	Asia	2015-04-05
KX107812.1 |Gallus gallus|China|2015-06-21	KX107812.1	Gallus gallus	China	Asia	2015-06-21
KX107814.1 |Gallus gallus|China|2015-05-04	KX107814.1	Gallus gallus	China	Asia	2015-05-04
KX107820.1 |Gallus gallus|China|2014-11-28	KX107820.1	Gallus gallus	China	Asia	2014-11-28
KX107832.1 |Gallus gallus|China|2014-11-13	KX107832.1	Gallus gallus	China	Asia	2014-11-13
KX107833.1 |Gallus gallus|China|2014-11-15	KX107833.1	Gallus gallus	China	Asia	2014-11-15
KX107838.1 |Gallus gallus|China|2014-05-25	KX107838.1	Gallus gallus	China	Asia	2014-05-25
KX107839.1 |Gallus gallus|China|2014-05-28	KX107839.1	Gallus gallus	China	Asia	2014-05-28
KX107847.1 |Gallus gallus|China|2014-01-08	KX107847.1	Gallus gallus	China	Asia	2014-01-08
KU942380.1 |Gallus gallus|China|2013-02-07	KU942380.1	Gallus gallus	China	Asia	2013-02-07
KU364606.1 |Gallus gallus|China|2012	KU364606.1	Gallus gallus	China	Asia	2012
KU364608.1 |Gallus gallus|China|2012	KU364608.1	Gallus gallus	China	Asia	2012
KU364613.1 |Gallus gallus|China|2013	KU364613.1	Gallus gallus	China	Asia	2013
KU364614.1 |Gallus gallus|China|2014	KU364614.1	Gallus gallus	China	Asia	2014
KU364616.1 |Gallus gallus|China|2012	KU364616.1	Gallus gallus	China	Asia	2012
KU364617.1 |Gallus gallus|China|2013	KU364617.1	Gallus gallus	China	Asia	2013
KU361189.1 |Gallus gallus|China|2013	KU361189.1	Gallus gallus	China	Asia	2013
KU361190.1 |Gallus gallus|China|2013	KU361190.1	Gallus gallus	China	Asia	2013
KU317090.1 |Gallus gallus|China|2011	KU317090.1	Gallus gallus	China	Asia	2011
KT957547.1 |Gallus gallus|China|2010	KT957547.1	Gallus gallus	China	Asia	2010
KT886454.1 |Gallus gallus|Poland|2009	KT886454.1	Gallus gallus	Poland	Europe	2009
KC692242.1 |Gallus gallus|China|2012-01	KC692242.1	Gallus gallus	China	Asia	2012-01
KC692243.1 |Gallus gallus|China|2012-03	KC692243.1	Gallus gallus	China	Asia	2012-03
KC692244.1 |Gallus gallus|China|2012-11	KC692244.1	Gallus gallus	China	Asia	2012-11
KC692245.1 |Gallus gallus|China|2012-04	KC692245.1	Gallus gallus	China	Asia	2012-04
KC692254.1 |Gallus gallus|China|2012-05	KC692254.1	Gallus gallus	China	Asia	2012-05
KC692255.1 |Gallus gallus|China|2012-04	KC692255.1	Gallus gallus	China	Asia	2012-04
KC692256.1 |Gallus gallus|China|2012-03	KC692256.1	Gallus gallus	China	Asia	2012-03
KC692257.1 |Gallus gallus|China|2012-02	KC692257.1	Gallus gallus	China	Asia	2012-02
KC692258.1 |Gallus gallus|China|2012-08	KC692258.1	Gallus gallus	China	Asia	2012-08
KC692261.1 |Gallus gallus|China|2012-04	KC692261.1	Gallus gallus	China	Asia	2012-04
KC692266.1 |Gallus gallus|China|2012-01	KC692266.1	Gallus gallus	China	Asia	2012-01
KC692276.1 |Gallus gallus|China|2012-01	KC692276.1	Gallus gallus	China	Asia	2012-01
KC692281.1 |Gallus gallus|China|2010-09	KC692281.1	Gallus gallus	China	Asia	2010-09
KC692287.1 |Gallus gallus|China|2011-11	KC692287.1	Gallus gallus	China	Asia	2011-11
KC692290.1 |Gallus gallus|China|2011-10	KC692290.1	Gallus gallus	China	Asia	2011-10
KC692291.1 |Gallus gallus|China|2011-01	KC692291.1	Gallus gallus	China	Asia	2011-01
KC692299.1 |Gallus gallus|China|2010-11	KC692299.1	Gallus gallus	China	Asia	2010-11
KC692311.1 |Gallus gallus|China|2011-03	KC692311.1	Gallus gallus	China	Asia	2011-03
KC692312.1 |Gallus gallus|China|2011-08	KC692312.1	Gallus gallus	China	Asia	2011-08
KM586818.1 |Gallus gallus|China|2008-08	KM586818.1	Gallus gallus	China	Asia	2008-08
KJ873873.1 |Gallus gallus|China|2013-12-11	KJ873873.1	Gallus gallus	China	Asia	2013-12-11
KJ873875.1 |Gallus gallus|China|2014-02-22	KJ873875.1	Gallus gallus	China	Asia	2014-02-22
KJ524583.1 |Gallus gallus|China|2011	KJ524583.1	Gallus gallus	China	Asia	2011
KJ524588.1 |Gallus gallus|China|2011	KJ524588.1	Gallus gallus	China	Asia	2011
KJ524589.1 |Gallus gallus|China|2011	KJ524589.1	Gallus gallus	China	Asia	2011
KJ524590.1 |Gallus gallus|China|2011	KJ524590.1	Gallus gallus	China	Asia	2011
KJ524601.1 |Gallus gallus|China|2011	KJ524601.1	Gallus gallus	China	Asia	2011
KJ524618.1 |Gallus gallus|China|2011	KJ524618.1	Gallus gallus	China	Asia	2011
KJ524621.1 |Gallus gallus|China|2012	KJ524621.1	Gallus gallus	China	Asia	2012
KJ524624.1 |Gallus gallus|China|2012	KJ524624.1	Gallus gallus	China	Asia	2012
KJ524627.1 |Gallus gallus|China|2012	KJ524627.1	Gallus gallus	China	Asia	2012
KJ524628.1 |Gallus gallus|China|2012	KJ524628.1	Gallus gallus	China	Asia	2012
KJ524629.1 |Gallus gallus|China|2012	KJ524629.1	Gallus gallus	China	Asia	2012
KJ469738.1 |Gallus gallus|China|2012-01-05	KJ469738.1	Gallus gallus	China	Asia	2012-01-05
KJ469739.1 |Gallus gallus|China|2012-02-11	KJ469739.1	Gallus gallus	China	Asia	2012-02-11
KF853202.1 |Gallus gallus|China|2008-07-11	KF853202.1	Gallus gallus	China	Asia	2008-07-11
KF007202.1 |Gallus gallus|China|2012-01-05	KF007202.1	Gallus gallus	China	Asia	2012-01-05
KF007203.1 |Gallus gallus|China|2012-02-11	KF007203.1	Gallus gallus	China	Asia	2012-02-11
KC795604.1 |Gallus gallus|China|2011-07-21	KC795604.1	Gallus gallus	China	Asia	2011-07-21
KC577380.1 |Gallus gallus|China|1997	KC577380.1	Gallus gallus	China	Asia	1997
KC577385.1 |Gallus gallus|China|1996	KC577385.1	Gallus gallus	China	Asia	1996
KC577395.1 |Gallus gallus|China|1993	KC577395.1	Gallus gallus	China	Asia	1993
KC577407.1 |Gallus gallus|China|2009	KC577407.1	Gallus gallus	China	Asia	2009
KC577409.1 |Gallus gallus|China|2009	KC577409.1	Gallus gallus	China	Asia	2009
JX291983.1 |Gallus gallus|China|2011	JX291983.1	Gallus gallus	China	Asia	2011
JX291985.1 |Gallus gallus|China|2011	JX291985.1	Gallus gallus	China	Asia	2011
JX291993.1 |Gallus gallus|China|2011	JX291993.1	Gallus gallus	China	Asia	2011
JX291998.1 |Gallus gallus|China|2011	JX291998.1	Gallus gallus	China	Asia	2011
JX292008.1 |Gallus gallus|China|2010	JX292008.1	Gallus gallus	China	Asia	2010
KC357718.1 |Gallus gallus|China|2011	KC357718.1	Gallus gallus	China	Asia	2011
KC357719.1 |Gallus gallus|China|2011	KC357719.1	Gallus gallus	China	Asia	2011
KC357720.1 |Gallus gallus|China|2012	KC357720.1	Gallus gallus	China	Asia	2012
KC357724.1 |Gallus gallus|China|2011	KC357724.1	Gallus gallus	China	Asia	2011
KC357731.1 |Gallus gallus|China|2012	KC357731.1	Gallus gallus	China	Asia	2012
KC346975.1 |Gallus gallus|China|2012	KC346975.1	Gallus gallus	China	Asia	2012
KC136209.1 |Gallus gallus|China|2011	KC136209.1	Gallus gallus	China	Asia	2011
JQ920381.1 |Gallus gallus|South Korea|2010	JQ920381.1	Gallus gallus	South Korea	Asia	2010
JQ920383.1 |Gallus gallus|South Korea|2010	JQ920383.1	Gallus gallus	South Korea	Asia	2010
JQ920396.1 |Gallus gallus|South Korea|2011	JQ920396.1	Gallus gallus	South Korea	Asia	2011
JQ920398.1 |Gallus gallus|South Korea|2011	JQ920398.1	Gallus gallus	South Korea	Asia	2011
JQ920399.1 |Gallus gallus|South Korea|2011	JQ920399.1	Gallus gallus	South Korea	Asia	2011
JQ920400.1 |Gallus gallus|South Korea|2011	JQ920400.1	Gallus gallus	South Korea	Asia	2011
JQ920401.1 |Gallus gallus|South Korea|2011	JQ920401.1	Gallus gallus	South Korea	Asia	2011
JQ920403.1 |Gallus gallus|South Korea|2011	JQ920403.1	Gallus gallus	South Korea	Asia	2011
JX840411.1 |Gallus gallus|China|2010-10	JX840411.1	Gallus gallus	China	Asia	2010-10
JQ900089.1 |Gallus gallus|China|2009	JQ900089.1	Gallus gallus	China	Asia	2009
JQ900090.1 |Gallus gallus|China|2009	JQ900090.1	Gallus gallus	China	Asia	2009
JQ900091.1 |Gallus gallus|China|2009	JQ900091.1	Gallus gallus	China	Asia	2009
JQ900092.1 |Gallus gallus|China|2009	JQ900092.1	Gallus gallus	China	Asia	2009
JQ900094.1 |Gallus gallus|China|2009	JQ900094.1	Gallus gallus	China	Asia	2009
JQ900095.1 |Gallus gallus|China|2009	JQ900095.1	Gallus gallus	China	Asia	2009
JQ900097.1 |Gallus gallus|China|2009	JQ900097.1	Gallus gallus	China	Asia	2009
JQ900099.1 |Gallus gallus|China|2009	JQ900099.1	Gallus gallus	China	Asia	2009
JQ900100.1 |Gallus gallus|China|2010	JQ900100.1	Gallus gallus	China	Asia	2010
JQ900101.1 |Gallus gallus|China|2010	JQ900101.1	Gallus gallus	China	Asia	2010
JQ900102.1 |Gallus gallus|China|2010	JQ900102.1	Gallus gallus	China	Asia	2010
JQ900107.1 |Gallus gallus|China|2010	JQ900107.1	Gallus gallus	China	Asia	2010
JQ900111.1 |Gallus gallus|China|2010	JQ900111.1	Gallus gallus	China	Asia	2010
JQ900118.1 |Gallus gallus|China|2010	JQ900118.1	Gallus gallus	China	Asia	2010
JQ900121.1 |Gallus gallus|China|2010	JQ900121.1	Gallus gallus	China	Asia	2010
JQ900127.1 |Gallus gallus|China|2011	JQ900127.1	Gallus gallus	China	Asia	2011
JQ900130.1 |Gallus gallus|China|2011	JQ900130.1	Gallus gallus	China	Asia	2011
JQ900131.1 |Gallus gallus|China|2011	JQ900131.1	Gallus gallus	China	Asia	2011
JQ900136.1 |Gallus gallus|China|2011	JQ900136.1	Gallus gallus	China	Asia	2011
JQ900138.1 |Gallus gallus|China|2011	JQ900138.1	Gallus gallus	China	Asia	2011
JQ900141.1 |Gallus gallus|China|2011	JQ900141.1	Gallus gallus	China	Asia	2011
JX436329.1 |Gallus gallus|China|2005	JX436329.1	Gallus gallus	China	Asia	2005
JQ991523.1 |Gallus gallus|Russia|2010-03	JQ991523.1	Gallus gallus	Russia		2010-03
JX080381.1 |Gallus gallus|China|2007-08-10	JX080381.1	Gallus gallus	China	Asia	2007-08-10
JQ739235.1 |Gallus gallus|China|2011	JQ739235.1	Gallus gallus	China	Asia	2011
JQ739236.1 |Gallus gallus|China|2011	JQ739236.1	Gallus gallus	China	Asia	2011
JQ739239.1 |Gallus gallus|China|2011	JQ739239.1	Gallus gallus	China	Asia	2011
JQ739241.1 |Gallus gallus|China|2011	JQ739241.1	Gallus gallus	China	Asia	2011
JQ739242.1 |Gallus gallus|China|2011	JQ739242.1	Gallus gallus	China	Asia	2011
JQ739247.1 |Gallus gallus|China|2011	JQ739247.1	Gallus gallus	China	Asia	2011
JQ739248.1 |Gallus gallus|China|2011	JQ739248.1	Gallus gallus	China	Asia	2011
JQ739249.1 |Gallus gallus|China|2011	JQ739249.1	Gallus gallus	China	Asia	2011
JQ739250.1 |Gallus gallus|China|2011	JQ739250.1	Gallus gallus	China	Asia	2011
JQ739251.1 |Gallus gallus|China|2011	JQ739251.1	Gallus gallus	China	Asia	2011
JQ739253.1 |Gallus gallus|China|2011	JQ739253.1	Gallus gallus	China	Asia	2011
JQ739255.1 |Gallus gallus|China|2011	JQ739255.1	Gallus gallus	China	Asia	2011
JQ739256.1 |Gallus gallus|China|2011	JQ739256.1	Gallus gallus	China	Asia	2011
JQ739257.1 |Gallus gallus|China|2011	JQ739257.1	Gallus gallus	China	Asia	2011
JQ739258.1 |Gallus gallus|China|2011	JQ739258.1	Gallus gallus	China	Asia	2011
JQ739259.1 |Gallus gallus|China|2011	JQ739259.1	Gallus gallus	China	Asia	2011
JQ739260.1 |Gallus gallus|China|2011	JQ739260.1	Gallus gallus	China	Asia	2011
JQ739261.1 |Gallus gallus|China|2011	JQ739261.1	Gallus gallus	China	Asia	2011
JQ739263.1 |Gallus gallus|China|2011	JQ739263.1	Gallus gallus	China	Asia	2011
JQ739264.1 |Gallus gallus|China|2011	JQ739264.1	Gallus gallus	China	Asia	2011
JQ739265.1 |Gallus gallus|China|2011	JQ739265.1	Gallus gallus	China	Asia	2011
JQ739266.1 |Gallus gallus|China|2011	JQ739266.1	Gallus gallus	China	Asia	2011
JQ739267.1 |Gallus gallus|China|2011	JQ739267.1	Gallus gallus	China	Asia	2011
JQ739268.1 |Gallus gallus|China|2011	JQ739268.1	Gallus gallus	China	Asia	2011
JQ739269.1 |Gallus gallus|China|2011	JQ739269.1	Gallus gallus	China	Asia	2011
JQ739271.1 |Gallus gallus|China|2011	JQ739271.1	Gallus gallus	China	Asia	2011
JQ739272.1 |Gallus gallus|China|2011	JQ739272.1	Gallus gallus	China	Asia	2011
JQ739274.1 |Gallus gallus|China|2011	JQ739274.1	Gallus gallus	China	Asia	2011
JQ739275.1 |Gallus gallus|China|2011	JQ739275.1	Gallus gallus	China	Asia	2011
JQ739276.1 |Gallus gallus|China|2011	JQ739276.1	Gallus gallus	China	Asia	2011
JQ739277.1 |Gallus gallus|China|2011	JQ739277.1	Gallus gallus	China	Asia	2011
JQ739278.1 |Gallus gallus|China|2011	JQ739278.1	Gallus gallus	China	Asia	2011
JQ739279.1 |Gallus gallus|China|2011	JQ739279.1	Gallus gallus	China	Asia	2011
JQ739280.1 |Gallus gallus|China|2011	JQ739280.1	Gallus gallus	China	Asia	2011
JQ739281.1 |Gallus gallus|China|2011	JQ739281.1	Gallus gallus	China	Asia	2011
JQ739283.1 |Gallus gallus|China|2011	JQ739283.1	Gallus gallus	China	Asia	2011
JQ739285.1 |Gallus gallus|China|2011	JQ739285.1	Gallus gallus	China	Asia	2011
JQ739286.1 |Gallus gallus|China|2011	JQ739286.1	Gallus gallus	China	Asia	2011
JQ739287.1 |Gallus gallus|China|2011	JQ739287.1	Gallus gallus	China	Asia	2011
JQ739292.1 |Gallus gallus|China|2011	JQ739292.1	Gallus gallus	China	Asia	2011
JQ739293.1 |Gallus gallus|China|2011	JQ739293.1	Gallus gallus	China	Asia	2011
JQ739295.1 |Gallus gallus|China|2011	JQ739295.1	Gallus gallus	China	Asia	2011
JQ739296.1 |Gallus gallus|China|2011	JQ739296.1	Gallus gallus	China	Asia	2011
JQ739297.1 |Gallus gallus|China|2011	JQ739297.1	Gallus gallus	China	Asia	2011
JQ739300.1 |Gallus gallus|China|2011	JQ739300.1	Gallus gallus	China	Asia	2011
JQ739302.1 |Gallus gallus|China|2011	JQ739302.1	Gallus gallus	China	Asia	2011
JQ739303.1 |Gallus gallus|China|2011	JQ739303.1	Gallus gallus	China	Asia	2011
JQ739304.1 |Gallus gallus|China|2011	JQ739304.1	Gallus gallus	China	Asia	2011
JQ739305.1 |Gallus gallus|China|2011	JQ739305.1	Gallus gallus	China	Asia	2011
JQ739308.1 |Gallus gallus|China|2011	JQ739308.1	Gallus gallus	China	Asia	2011
JQ739309.1 |Gallus gallus|China|2011	JQ739309.1	Gallus gallus	China	Asia	2011
JQ739310.1 |Gallus gallus|China|2011	JQ739310.1	Gallus gallus	China	Asia	2011
JQ739311.1 |Gallus gallus|China|2011	JQ739311.1	Gallus gallus	China	Asia	2011
JQ739312.1 |Gallus gallus|China|2011	JQ739312.1	Gallus gallus	China	Asia	2011
JQ739317.1 |Gallus gallus|China|2011	JQ739317.1	Gallus gallus	China	Asia	2011
JQ739318.1 |Gallus gallus|China|2011	JQ739318.1	Gallus gallus	China	Asia	2011
JQ739321.1 |Gallus gallus|China|2011	JQ739321.1	Gallus gallus	China	Asia	2011
JQ739322.1 |Gallus gallus|China|2011	JQ739322.1	Gallus gallus	China	Asia	2011
JQ739323.1 |Gallus gallus|China|2011	JQ739323.1	Gallus gallus	China	Asia	2011
JQ739324.1 |Gallus gallus|China|2011	JQ739324.1	Gallus gallus	China	Asia	2011
JQ739325.1 |Gallus gallus|China|2011	JQ739325.1	Gallus gallus	China	Asia	2011
JQ739326.1 |Gallus gallus|China|2011	JQ739326.1	Gallus gallus	China	Asia	2011
JQ739331.1 |Gallus gallus|China|2011	JQ739331.1	Gallus gallus	China	Asia	2011
JQ739332.1 |Gallus gallus|China|2011	JQ739332.1	Gallus gallus	China	Asia	2011
JQ739340.1 |Gallus gallus|China|2011	JQ739340.1	Gallus gallus	China	Asia	2011
JQ739341.1 |Gallus gallus|China|2011	JQ739341.1	Gallus gallus	China	Asia	2011
JQ739342.1 |Gallus gallus|China|2011	JQ739342.1	Gallus gallus	China	Asia	2011
JQ739344.1 |Gallus gallus|China|2011	JQ739344.1	Gallus gallus	China	Asia	2011
JQ739346.1 |Gallus gallus|China|2011	JQ739346.1	Gallus gallus	China	Asia	2011
JQ739349.1 |Gallus gallus|China|2011	JQ739349.1	Gallus gallus	China	Asia	2011
JQ739350.1 |Gallus gallus|China|2011	JQ739350.1	Gallus gallus	China	Asia	2011
JQ739351.1 |Gallus gallus|China|2011	JQ739351.1	Gallus gallus	China	Asia	2011
JQ739352.1 |Gallus gallus|China|2011	JQ739352.1	Gallus gallus	China	Asia	2011
JQ739355.1 |Gallus gallus|China|2011	JQ739355.1	Gallus gallus	China	Asia	2011
JQ739356.1 |Gallus gallus|China|2011	JQ739356.1	Gallus gallus	China	Asia	2011
JQ739360.1 |Gallus gallus|China|2011	JQ739360.1	Gallus gallus	China	Asia	2011
JQ739364.1 |Gallus gallus|China|2011	JQ739364.1	Gallus gallus	China	Asia	2011
JQ739365.1 |Gallus gallus|China|2011	JQ739365.1	Gallus gallus	China	Asia	2011
JQ739368.1 |Gallus gallus|China|2011	JQ739368.1	Gallus gallus	China	Asia	2011
JQ739369.1 |Gallus gallus|China|2011	JQ739369.1	Gallus gallus	China	Asia	2011
JQ739370.1 |Gallus gallus|China|2011	JQ739370.1	Gallus gallus	China	Asia	2011
JQ739371.1 |Gallus gallus|China|2011	JQ739371.1	Gallus gallus	China	Asia	2011
JQ739376.1 |Gallus gallus|China|2011	JQ739376.1	Gallus gallus	China	Asia	2011
JQ739378.1 |Gallus gallus|China|2011	JQ739378.1	Gallus gallus	China	Asia	2011
JQ739379.1 |Gallus gallus|China|2011	JQ739379.1	Gallus gallus	China	Asia	2011
JQ739382.1 |Gallus gallus|China|2011	JQ739382.1	Gallus gallus	China	Asia	2011
JQ739383.1 |Gallus gallus|China|2011	JQ739383.1	Gallus gallus	China	Asia	2011
JQ739384.1 |Gallus gallus|China|2011	JQ739384.1	Gallus gallus	China	Asia	2011
JQ739387.1 |Gallus gallus|China|2011	JQ739387.1	Gallus gallus	China	Asia	2011
JQ739393.1 |Gallus gallus|China|2011	JQ739393.1	Gallus gallus	China	Asia	2011
JQ739394.1 |Gallus gallus|China|2011	JQ739394.1	Gallus gallus	China	Asia	2011
JQ739396.1 |Gallus gallus|China|2011	JQ739396.1	Gallus gallus	China	Asia	2011
JQ739398.1 |Gallus gallus|China|2011	JQ739398.1	Gallus gallus	China	Asia	2011
JQ739399.1 |Gallus gallus|China|2011	JQ739399.1	Gallus gallus	China	Asia	2011
JQ739400.1 |Gallus gallus|China|2011	JQ739400.1	Gallus gallus	China	Asia	2011
JQ739402.1 |Gallus gallus|China|2011	JQ739402.1	Gallus gallus	China	Asia	2011
JQ739403.1 |Gallus gallus|China|2011	JQ739403.1	Gallus gallus	China	Asia	2011
JQ739404.1 |Gallus gallus|China|2011	JQ739404.1	Gallus gallus	China	Asia	2011
JQ739405.1 |Gallus gallus|China|2011	JQ739405.1	Gallus gallus	China	Asia	2011
JQ739407.1 |Gallus gallus|China|2011	JQ739407.1	Gallus gallus	China	Asia	2011
JQ739410.1 |Gallus gallus|China|2011	JQ739410.1	Gallus gallus	China	Asia	2011
JF732903.1 |Gallus gallus|China|2009-04	JF732903.1	Gallus gallus	China	Asia	2009-04
JN022548.1 |Gallus gallus|Sweden|2009	JN022548.1	Gallus gallus	Sweden	Europe	2009
JF951367.1 |Gallus gallus|China|2010	JF951367.1	Gallus gallus	China	Asia	2010
JF951370.1 |Gallus gallus|China|2010	JF951370.1	Gallus gallus	China	Asia	2010
FJ829872.1 |Gallus gallus|China|2006	FJ829872.1	Gallus gallus	China	Asia	2006
JF738084.1 |Gallus gallus|China|2010-06-08	JF738084.1	Gallus gallus	China	Asia	2010-06-08
JF330849.1 |Gallus gallus|China|2010	JF330849.1	Gallus gallus	China	Asia	2010
JF330850.1 |Gallus gallus|China|2010	JF330850.1	Gallus gallus	China	Asia	2010
JF330851.1 |Gallus gallus|China|2010	JF330851.1	Gallus gallus	China	Asia	2010
JF330852.1 |Gallus gallus|China|2010	JF330852.1	Gallus gallus	China	Asia	2010
JF330854.1 |Gallus gallus|China|2010	JF330854.1	Gallus gallus	China	Asia	2010
JF330856.1 |Gallus gallus|China|2010	JF330856.1	Gallus gallus	China	Asia	2010
JF330858.1 |Gallus gallus|China|2010	JF330858.1	Gallus gallus	China	Asia	2010
JF330859.1 |Gallus gallus|China|2010	JF330859.1	Gallus gallus	China	Asia	2010
JF330860.1 |Gallus gallus|China|2010	JF330860.1	Gallus gallus	China	Asia	2010
JF330861.1 |Gallus gallus|China|2010	JF330861.1	Gallus gallus	China	Asia	2010
JF330863.1 |Gallus gallus|China|2010	JF330863.1	Gallus gallus	China	Asia	2010
JF330864.1 |Gallus gallus|China|2010	JF330864.1	Gallus gallus	China	Asia	2010
JF330865.1 |Gallus gallus|China|2010	JF330865.1	Gallus gallus	China	Asia	2010
JF330866.1 |Gallus gallus|China|2010	JF330866.1	Gallus gallus	China	Asia	2010
JF330868.1 |Gallus gallus|China|2010	JF330868.1	Gallus gallus	China	Asia	2010
JF330878.1 |Gallus gallus|China|2010	JF330878.1	Gallus gallus	China	Asia	2010
JF330879.1 |Gallus gallus|China|2010	JF330879.1	Gallus gallus	China	Asia	2010
JF330880.1 |Gallus gallus|China|2010	JF330880.1	Gallus gallus	China	Asia	2010
JF330881.1 |Gallus gallus|China|2010	JF330881.1	Gallus gallus	China	Asia	2010
JF330883.1 |Gallus gallus|China|2010	JF330883.1	Gallus gallus	China	Asia	2010
JF330884.1 |Gallus gallus|China|2010	JF330884.1	Gallus gallus	China	Asia	2010
JF330885.1 |Gallus gallus|China|2010	JF330885.1	Gallus gallus	China	Asia	2010
JF330889.1 |Gallus gallus|China|2010	JF330889.1	Gallus gallus	China	Asia	2010
JF330893.1 |Gallus gallus|China|2010	JF330893.1	Gallus gallus	China	Asia	2010
JF330894.1 |Gallus gallus|China|2010	JF330894.1	Gallus gallus	China	Asia	2010
JF330896.1 |Gallus gallus|China|2010	JF330896.1	Gallus gallus	China	Asia	2010
JF330901.1 |Gallus gallus|China|2010	JF330901.1	Gallus gallus	China	Asia	2010
JF330903.1 |Gallus gallus|China|2010	JF330903.1	Gallus gallus	China	Asia	2010
HQ018884.1 |Gallus gallus|China|2009	HQ018884.1	Gallus gallus	China	Asia	2009
HQ018885.1 |Gallus gallus|China|2010	HQ018885.1	Gallus gallus	China	Asia	2010
HQ018888.1 |Gallus gallus|China|2009	HQ018888.1	Gallus gallus	China	Asia	2009
HQ018889.1 |Gallus gallus|China|2010	HQ018889.1	Gallus gallus	China	Asia	2010
HQ018893.1 |Gallus gallus|China|2010	HQ018893.1	Gallus gallus	China	Asia	2010
HQ018901.1 |Gallus gallus|China|2010	HQ018901.1	Gallus gallus	China	Asia	2010
HQ018902.1 |Gallus gallus|China|2009	HQ018902.1	Gallus gallus	China	Asia	2009
HQ018905.1 |Gallus gallus|China|2009	HQ018905.1	Gallus gallus	China	Asia	2009
HQ018914.1 |Gallus gallus|China|2010	HQ018914.1	Gallus gallus	China	Asia	2010
HQ018920.1 |Gallus gallus|China|2010	HQ018920.1	Gallus gallus	China	Asia	2010
HM194640.1 |Gallus gallus|China|2009	HM194640.1	Gallus gallus	China	Asia	2009
HM194646.1 |Gallus gallus|China|2009	HM194646.1	Gallus gallus	China	Asia	2009
HM194647.1 |Gallus gallus|China|2009	HM194647.1	Gallus gallus	China	Asia	2009
HM194649.1 |Gallus gallus|China|2009	HM194649.1	Gallus gallus	China	Asia	2009
HM194650.1 |Gallus gallus|China|2009	HM194650.1	Gallus gallus	China	Asia	2009
HM194651.1 |Gallus gallus|China|2009	HM194651.1	Gallus gallus	China	Asia	2009
HM194652.1 |Gallus gallus|China|2009	HM194652.1	Gallus gallus	China	Asia	2009
HM194653.1 |Gallus gallus|China|2009	HM194653.1	Gallus gallus	China	Asia	2009
HM194654.1 |Gallus gallus|China|2009	HM194654.1	Gallus gallus	China	Asia	2009
HM194655.1 |Gallus gallus|China|2009	HM194655.1	Gallus gallus	China	Asia	2009
HM194656.1 |Gallus gallus|China|2009	HM194656.1	Gallus gallus	China	Asia	2009
HM194657.1 |Gallus gallus|China|2009	HM194657.1	Gallus gallus	China	Asia	2009
HM194658.1 |Gallus gallus|China|2009	HM194658.1	Gallus gallus	China	Asia	2009
HM194659.1 |Gallus gallus|China|2009	HM194659.1	Gallus gallus	China	Asia	2009
HM194660.1 |Gallus gallus|China|2009	HM194660.1	Gallus gallus	China	Asia	2009
HM194661.1 |Gallus gallus|China|2009	HM194661.1	Gallus gallus	China	Asia	2009
HM194662.1 |Gallus gallus|China|2009	HM194662.1	Gallus gallus	China	Asia	2009
HM194663.1 |Gallus gallus|China|2009	HM194663.1	Gallus gallus	China	Asia	2009
HM194664.1 |Gallus gallus|China|2009	HM194664.1	Gallus gallus	China	Asia	2009
HM194665.1 |Gallus gallus|China|2009	HM194665.1	Gallus gallus	China	Asia	2009
HM194666.1 |Gallus gallus|China|2009	HM194666.1	Gallus gallus	China	Asia	2009
HM194667.1 |Gallus gallus|China|2009	HM194667.1	Gallus gallus	China	Asia	2009
HM194668.1 |Gallus gallus|China|2009	HM194668.1	Gallus gallus	China	Asia	2009
HM194670.1 |Gallus gallus|China|2009	HM194670.1	Gallus gallus	China	Asia	2009
HM194671.1 |Gallus gallus|China|2009	HM194671.1	Gallus gallus	China	Asia	2009
HM194674.1 |Gallus gallus|China|2009	HM194674.1	Gallus gallus	China	Asia	2009
HM194675.1 |Gallus gallus|China|2009	HM194675.1	Gallus gallus	China	Asia	2009
HM194677.1 |Gallus gallus|China|2009	HM194677.1	Gallus gallus	China	Asia	2009
HM194679.1 |Gallus gallus|China|2009	HM194679.1	Gallus gallus	China	Asia	2009
HM194681.1 |Gallus gallus|China|2009	HM194681.1	Gallus gallus	China	Asia	2009
HM194683.1 |Gallus gallus|China|2009	HM194683.1	Gallus gallus	China	Asia	2009
HM194684.1 |Gallus gallus|China|2009	HM194684.1	Gallus gallus	China	Asia	2009
HM194685.1 |Gallus gallus|China|2009	HM194685.1	Gallus gallus	China	Asia	2009
HM194686.1 |Gallus gallus|China|2009	HM194686.1	Gallus gallus	China	Asia	2009
HM194694.1 |Gallus gallus|China|2009	HM194694.1	Gallus gallus	China	Asia	2009
HM194697.1 |Gallus gallus|China|2009	HM194697.1	Gallus gallus	China	Asia	2009
HM194699.1 |Gallus gallus|China|2009	HM194699.1	Gallus gallus	China	Asia	2009
HM194707.1 |Gallus gallus|China|2009	HM194707.1	Gallus gallus	China	Asia	2009
HM194708.1 |Gallus gallus|China|2009	HM194708.1	Gallus gallus	China	Asia	2009
HM194711.1 |Gallus gallus|China|2009	HM194711.1	Gallus gallus	China	Asia	2009
HM194713.1 |Gallus gallus|China|2009	HM194713.1	Gallus gallus	China	Asia	2009
HM194714.1 |Gallus gallus|China|2009	HM194714.1	Gallus gallus	China	Asia	2009
HM194716.1 |Gallus gallus|China|2009	HM194716.1	Gallus gallus	China	Asia	2009
HM159248.1 |Gallus gallus|China|2008-11	HM159248.1	Gallus gallus	China	Asia	2008-11
HM159249.1 |Gallus gallus|China|2008-11	HM159249.1	Gallus gallus	China	Asia	2008-11
HM159250.1 |Gallus gallus|China|2008-11	HM159250.1	Gallus gallus	China	Asia	2008-11
HM159251.1 |Gallus gallus|China|2009-03	HM159251.1	Gallus gallus	China	Asia	2009-03
HM159252.1 |Gallus gallus|China|2009-03	HM159252.1	Gallus gallus	China	Asia	2009-03
HM159254.1 |Gallus gallus|China|2009-11	HM159254.1	Gallus gallus	China	Asia	2009-11
HM245923.1 |Gallus gallus|China|2007	HM245923.1	Gallus gallus	China	Asia	2007
HM106334.1 |Gallus gallus|China|2010-03	HM106334.1	Gallus gallus	China	Asia	2010-03
HM106335.1 |Gallus gallus|China|2010-03	HM106335.1	Gallus gallus	China	Asia	2010-03
HM106336.1 |Gallus gallus|China|2010-03	HM106336.1	Gallus gallus	China	Asia	2010-03
HM034814.1 ||China|2009-01-03	HM034814.1		China	Asia	2009-01-03
HM031117.1 |Gallus gallus|China|2008-10	HM031117.1	Gallus gallus	China	Asia	2008-10
HM031118.1 |Gallus gallus|China|2008-10	HM031118.1	Gallus gallus	China	Asia	2008-10
GU938371.1 |Gallus gallus|China|2009-01	GU938371.1	Gallus gallus	China	Asia	2009-01
GU938372.1 |Gallus gallus|China|2009-01	GU938372.1	Gallus gallus	China	Asia	2009-01
GU938373.1 |Gallus gallus|China|2009-01	GU938373.1	Gallus gallus	China	Asia	2009-01
GU938389.1 |Gallus gallus|China|2008-11	GU938389.1	Gallus gallus	China	Asia	2008-11
GU938392.1 |Gallus gallus|China|2009-02	GU938392.1	Gallus gallus	China	Asia	2009-02
GU938393.1 |Gallus gallus|China|2009-06	GU938393.1	Gallus gallus	China	Asia	2009-06
GU938425.1 |Gallus gallus|China|2009-10	GU938425.1	Gallus gallus	China	Asia	2009-10
GU938426.1 |Gallus gallus|China|2009-10	GU938426.1	Gallus gallus	China	Asia	2009-10
GU938427.1 |Gallus gallus|China|2009-10	GU938427.1	Gallus gallus	China	Asia	2009-10
GU938429.1 |Gallus gallus|China|2009-10	GU938429.1	Gallus gallus	China	Asia	2009-10
GU938430.1 |Gallus gallus|China|2009-10	GU938430.1	Gallus gallus	China	Asia	2009-10
GU938434.1 |Gallus gallus|China|2009-10	GU938434.1	Gallus gallus	China	Asia	2009-10
GU938435.1 |Gallus gallus|China|2009-10	GU938435.1	Gallus gallus	China	Asia	2009-10
GU938436.1 |Gallus gallus|China|2009-10	GU938436.1	Gallus gallus	China	Asia	2009-10
GU384207.1 |Gallus gallus|China|2009-11	GU384207.1	Gallus gallus	China	Asia	2009-11
GU727853.1 |Gallus gallus|China|2009	GU727853.1	Gallus gallus	China	Asia	2009
GU727854.1 |Gallus gallus|China|2008	GU727854.1	Gallus gallus	China	Asia	2008
GU727855.1 |Gallus gallus|China|2009	GU727855.1	Gallus gallus	China	Asia	2009
GU727856.1 |Gallus gallus|China|2009	GU727856.1	Gallus gallus	China	Asia	2009
GU727857.1 |Gallus gallus|China|2008	GU727857.1	Gallus gallus	China	Asia	2008
GU727858.1 |Gallus gallus|China|2008	GU727858.1	Gallus gallus	China	Asia	2008
GU727859.1 |Gallus gallus|China|2009	GU727859.1	Gallus gallus	China	Asia	2009
GU727860.1 |Gallus gallus|China|2009	GU727860.1	Gallus gallus	China	Asia	2009
GU727861.1 |Gallus gallus|China|2008	GU727861.1	Gallus gallus	China	Asia	2008
GU727862.1 |Gallus gallus|China|2008	GU727862.1	Gallus gallus	China	Asia	2008
GU455380.1 |Gallus gallus|China|2009-12-03	GU455380.1	Gallus gallus	China	Asia	2009-12-03
GU455381.1 |Gallus gallus|China|2009-12-03	GU455381.1	Gallus gallus	China	Asia	2009-12-03
GQ853588.1 |Gallus gallus|China|2007-05-10	GQ853588.1	Gallus gallus	China	Asia	2007-05-10
GQ853589.1 |Gallus gallus|China|2007-05-10	GQ853589.1	Gallus gallus	China	Asia	2007-05-10
GU111581.1 |Gallus gallus|Thailand|2009-10	GU111581.1	Gallus gallus	Thailand	Asia	2009-10
GQ844990.1 |Gallus gallus|China|2008	GQ844990.1	Gallus gallus	China	Asia	2008
GQ258308.1 |Gallus gallus|China|2008	GQ258308.1	Gallus gallus	China	Asia	2008
GQ258310.1 |Gallus gallus|China|2008	GQ258310.1	Gallus gallus	China	Asia	2008
GQ258312.1 |Gallus gallus|China|2008	GQ258312.1	Gallus gallus	China	Asia	2008
GQ258314.1 |Gallus gallus|China|2008	GQ258314.1	Gallus gallus	China	Asia	2008
GQ258315.1 |Gallus gallus|China|2008	GQ258315.1	Gallus gallus	China	Asia	2008
GQ258316.1 |Gallus gallus|China|2008	GQ258316.1	Gallus gallus	China	Asia	2008
GQ258317.1 |Gallus gallus|China|2008	GQ258317.1	Gallus gallus	China	Asia	2008
GQ258318.1 |Gallus gallus|China|2008	GQ258318.1	Gallus gallus	China	Asia	2008
GQ258319.1 |Gallus gallus|China|2008	GQ258319.1	Gallus gallus	China	Asia	2008
GQ258320.1 |Gallus gallus|China|2008	GQ258320.1	Gallus gallus	China	Asia	2008
GQ258321.1 |Gallus gallus|China|2008	GQ258321.1	Gallus gallus	China	Asia	2008
GQ258323.1 |Gallus gallus|China|2008	GQ258323.1	Gallus gallus	China	Asia	2008
GQ258324.1 |Gallus gallus|China|2008	GQ258324.1	Gallus gallus	China	Asia	2008
GQ258326.1 |Gallus gallus|China|2008	GQ258326.1	Gallus gallus	China	Asia	2008
GQ258331.1 |Gallus gallus|China|2008	GQ258331.1	Gallus gallus	China	Asia	2008
GQ258332.1 |Gallus gallus|China|2008	GQ258332.1	Gallus gallus	China	Asia	2008
GQ258333.1 |Gallus gallus|China|2008	GQ258333.1	Gallus gallus	China	Asia	2008
GQ258334.1 |Gallus gallus|China|2008	GQ258334.1	Gallus gallus	China	Asia	2008
GQ258336.1 |Gallus gallus|China|2008	GQ258336.1	Gallus gallus	China	Asia	2008
GQ258340.1 |Gallus gallus|China|2008	GQ258340.1	Gallus gallus	China	Asia	2008
GQ258341.1 |Gallus gallus|China|2008	GQ258341.1	Gallus gallus	China	Asia	2008
GQ258342.1 |Gallus gallus|China|2008	GQ258342.1	Gallus gallus	China	Asia	2008
GQ258343.1 |Gallus gallus|China|2008	GQ258343.1	Gallus gallus	China	Asia	2008
GQ258344.1 |Gallus gallus|China|2008	GQ258344.1	Gallus gallus	China	Asia	2008
GQ258345.1 |Gallus gallus|China|2008	GQ258345.1	Gallus gallus	China	Asia	2008
GQ258347.1 |Gallus gallus|China|2008	GQ258347.1	Gallus gallus	China	Asia	2008
GQ253482.1 |Aves|Spain|2008	GQ253482.1	Aves	Spain	Europe	2008
GQ253483.1 |Gallus gallus|Spain|2008	GQ253483.1	Gallus gallus	Spain	Europe	2008
GQ253485.1 |Gallus gallus|Spain|2009	GQ253485.1	Gallus gallus	Spain	Europe	2009
GQ253486.1 |Gallus gallus|Spain|2009	GQ253486.1	Gallus gallus	Spain	Europe	2009
GQ265927.1 |Gallus gallus|China|2007-10	GQ265927.1	Gallus gallus	China	Asia	2007-10
GQ265928.1 |Gallus gallus|China|2005	GQ265928.1	Gallus gallus	China	Asia	2005
GQ265934.1 |Gallus gallus|China|2008	GQ265934.1	Gallus gallus	China	Asia	2008
GQ265946.1 |Gallus gallus|China|2007	GQ265946.1	Gallus gallus	China	Asia	2007
GQ265949.1 |Gallus gallus|China|2007-11	GQ265949.1	Gallus gallus	China	Asia	2007-11
FJ807922.1 |Gallus gallus|South Korea|2005-01-29	FJ807922.1	Gallus gallus	South Korea	Asia	2005-01-29
FJ807923.1 |Gallus gallus|South Korea|2004-03-20	FJ807923.1	Gallus gallus	South Korea	Asia	2004-03-20
FJ807924.1 |Gallus gallus|South Korea|2004-04-19	FJ807924.1	Gallus gallus	South Korea	Asia	2004-04-19
FJ807925.1 |Gallus gallus|South Korea|2002-09-30	FJ807925.1	Gallus gallus	South Korea	Asia	2002-09-30
FJ807927.1 |Gallus gallus|South Korea|2003-08-29	FJ807927.1	Gallus gallus	South Korea	Asia	2003-08-29
FJ807928.1 |Gallus gallus|South Korea|2003-10-31	FJ807928.1	Gallus gallus	South Korea	Asia	2003-10-31
FJ807929.1 |Gallus gallus|South Korea|2003-10-31	FJ807929.1	Gallus gallus	South Korea	Asia	2003-10-31
FJ807930.1 |Gallus gallus|South Korea|2003-11-07	FJ807930.1	Gallus gallus	South Korea	Asia	2003-11-07
FJ807931.1 |Gallus gallus|South Korea|2004-12-06	FJ807931.1	Gallus gallus	South Korea	Asia	2004-12-06
FJ793938.1 |Gallus gallus|China|2007-05-10	FJ793938.1	Gallus gallus	China	Asia	2007-05-10
FJ793940.1 |Gallus gallus|China|2007-05-10	FJ793940.1	Gallus gallus	China	Asia	2007-05-10
FJ793941.1 |Gallus gallus|China|2007-05-10	FJ793941.1	Gallus gallus	China	Asia	2007-05-10
FJ426564.1 |Gallus gallus|China|2007-10	FJ426564.1	Gallus gallus	China	Asia	2007-10
FJ426565.1 |Gallus gallus|China|2008-08	FJ426565.1	Gallus gallus	China	Asia	2008-08
FJ210647.1 |Gallus gallus|China|2008-04	FJ210647.1	Gallus gallus	China	Asia	2008-04
EU930426.1 |Gallus gallus|China|2008-01	EU930426.1	Gallus gallus	China	Asia	2008-01
EU930427.1 |Gallus gallus|China|2006-11	EU930427.1	Gallus gallus	China	Asia	2006-11
EU930428.1 |Gallus gallus|China|2007-11	EU930428.1	Gallus gallus	China	Asia	2007-11
EU930429.1 |Gallus gallus|China|2006-08	EU930429.1	Gallus gallus	China	Asia	2006-08
EU930430.1 |Gallus gallus|China|2007-02	EU930430.1	Gallus gallus	China	Asia	2007-02
EU930431.1 |Gallus gallus|China|2008-03	EU930431.1	Gallus gallus	China	Asia	2008-03
EU930434.1 |Gallus gallus|China|2007-01	EU930434.1	Gallus gallus	China	Asia	2007-01
EU914939.1 |Gallus gallus|United Kingdom|2007	EU914939.1	Gallus gallus	United Kingdom	Europe	2007
EU857816.1 |Gallus gallus|China|2006-12	EU857816.1	Gallus gallus	China	Asia	2006-12
EF079115.1 |Gallus gallus|Netherlands|2004	EF079115.1	Gallus gallus	Netherlands	Europe	2004
EF079116.1 |Gallus gallus|Netherlands|2004	EF079116.1	Gallus gallus	Netherlands	Europe	2004
EF079117.1 |Gallus gallus|France|2005	EF079117.1	Gallus gallus	France	Europe	2005
EF079118.1 |Gallus gallus|France|2005	EF079118.1	Gallus gallus	France	Europe	2005
DQ431199.1 |Gallus gallus|Netherlands|2004	DQ431199.1	Gallus gallus	Netherlands	Europe	2004
OR050543.1 |Gallus gallus|South Korea|2018-02-08	OR050543.1	Gallus gallus	South Korea	Asia	2018-02-08
OR050544.1 |Gallus gallus|South Korea|2020-02-18	OR050544.1	Gallus gallus	South Korea	Asia	2020-02-18
OR050545.1 |Gallus gallus|South Korea|2017-04-12	OR050545.1	Gallus gallus	South Korea	Asia	2017-04-12
OR050548.1 |Gallus gallus|South Korea|2020-04-10	OR050548.1	Gallus gallus	South Korea	Asia	2020-04-10
OR050549.1 |Gallus gallus|South Korea|2020-04-17	OR050549.1	Gallus gallus	South Korea	Asia	2020-04-17
OR050551.1 |Gallus gallus|South Korea|2020-05-06	OR050551.1	Gallus gallus	South Korea	Asia	2020-05-06
OR050552.1 |Gallus gallus|South Korea|2016-04-29	OR050552.1	Gallus gallus	South Korea	Asia	2016-04-29
OR050554.1 |Gallus gallus|South Korea|2019-01-30	OR050554.1	Gallus gallus	South Korea	Asia	2019-01-30
OR050556.1 |Gallus gallus|South Korea|2010-07-25	OR050556.1	Gallus gallus	South Korea	Asia	2010-07-25
OR050559.1 |Gallus gallus|South Korea|2019-05-23	OR050559.1	Gallus gallus	South Korea	Asia	2019-05-23
OR050563.1 |Gallus gallus|South Korea|2020-06-16	OR050563.1	Gallus gallus	South Korea	Asia	2020-06-16
OR050564.1 |Gallus gallus|South Korea|2020-03-05	OR050564.1	Gallus gallus	South Korea	Asia	2020-03-05
OR180678.1 |Gallus gallus|Tanzania|2019-09-21	OR180678.1	Gallus gallus	Tanzania	Africa	2019-09-21
OQ927965.1 |Gallus gallus|China|2021	OQ927965.1	Gallus gallus	China	Asia	2021
MT544411.1 |Gallus gallus|China|2019-12-12	MT544411.1	Gallus gallus	China	Asia	2019-12-12
MT544413.1 |Gallus gallus|China|2019-04-20	MT544413.1	Gallus gallus	China	Asia	2019-04-20
MT544418.1 |Gallus gallus|China|2019-01-15	MT544418.1	Gallus gallus	China	Asia	2019-01-15
MT544419.1 |Gallus gallus|China|2019-12-10	MT544419.1	Gallus gallus	China	Asia	2019-12-10
MT544421.1 |Gallus gallus|China|2019-03-04	MT544421.1	Gallus gallus	China	Asia	2019-03-04
MT544423.1 |Gallus gallus|China|2019-10-25	MT544423.1	Gallus gallus	China	Asia	2019-10-25
MT544425.1 |Gallus gallus|China|2019-01-07	MT544425.1	Gallus gallus	China	Asia	2019-01-07
OP612312.1 |Gallus gallus|Indonesia|2018-11-08	OP612312.1	Gallus gallus	Indonesia	Asia	2018-11-08
LC760046.1 |Gallus gallus|Japan|2022	LC760046.1	Gallus gallus	Japan	Asia	2022
LC760047.1 |Gallus gallus|Japan|2022	LC760047.1	Gallus gallus	Japan	Asia	2022
LC760048.1 |Gallus gallus|Japan|2022	LC760048.1	Gallus gallus	Japan	Asia	2022
LC760049.1 |Gallus gallus|Japan|2022	LC760049.1	Gallus gallus	Japan	Asia	2022
LC760050.1 |Gallus gallus|Japan|2022	LC760050.1	Gallus gallus	Japan	Asia	2022
LC760051.1 |Gallus gallus|Japan|2022	LC760051.1	Gallus gallus	Japan	Asia	2022
LC760052.1 |Gallus gallus|Japan|2022	LC760052.1	Gallus gallus	Japan	Asia	2022
LC760053.1 |Gallus gallus|Japan|2019	LC760053.1	Gallus gallus	Japan	Asia	2019
LC760054.1 |Gallus gallus|Japan|2021	LC760054.1	Gallus gallus	Japan	Asia	2021
ON260866.1 |Gallus gallus|China|2018-08-13	ON260866.1	Gallus gallus	China	Asia	2018-08-13
LC750373.1 |Gallus gallus|Japan|2020	LC750373.1	Gallus gallus	Japan	Asia	2020
LC750374.1 |Gallus gallus|Japan|2020	LC750374.1	Gallus gallus	Japan	Asia	2020
ON081486.1 |Gallus sp.|China|2022	ON081486.1	Gallus sp.	China	Asia	2022
ON081487.1 |Gallus sp.|China|2022	ON081487.1	Gallus sp.	China	Asia	2022
ON081488.1 |Gallus sp.|China|2022	ON081488.1	Gallus sp.	China	Asia	2022
ON081489.1 |Gallus sp.|China|2022	ON081489.1	Gallus sp.	China	Asia	2022
ON081490.1 |Gallus sp.|China|2022	ON081490.1	Gallus sp.	China	Asia	2022
ON081491.1 |Gallus sp.|China|2022	ON081491.1	Gallus sp.	China	Asia	2022
ON081492.1 |Gallus sp.|China|2022	ON081492.1	Gallus sp.	China	Asia	2022
ON081493.1 |Gallus sp.|China|2022	ON081493.1	Gallus sp.	China	Asia	2022
ON081494.1 |Gallus sp.|China|2022	ON081494.1	Gallus sp.	China	Asia	2022
ON044997.1 |Gallus gallus|China|2022	ON044997.1	Gallus gallus	China	Asia	2022
ON044998.1 |Gallus gallus|China|2019	ON044998.1	Gallus gallus	China	Asia	2019
ON044999.1 |Gallus gallus|China|2022	ON044999.1	Gallus gallus	China	Asia	2022
MZ456995.1 |Gallus gallus|China|2020-05-12	MZ456995.1	Gallus gallus	China	Asia	2020-05-12
OM525806.1 |Gallus gallus|Slovakia|2006	OM525806.1	Gallus gallus	Slovakia	Europe	2006
MW767468.1 |Gallus gallus|China|2020	MW767468.1	Gallus gallus	China	Asia	2020
MW767470.1 |Gallus gallus|China|2018	MW767470.1	Gallus gallus	China	Asia	2018
MW767471.1 |Gallus gallus|China|2016	MW767471.1	Gallus gallus	China	Asia	2016
MW767472.1 |Gallus gallus|China|2016	MW767472.1	Gallus gallus	China	Asia	2016
MW767473.1 |Gallus gallus|China|2020	MW767473.1	Gallus gallus	China	Asia	2020
MW767476.1 |Gallus gallus|China|2020	MW767476.1	Gallus gallus	China	Asia	2020
MW767477.1 |Gallus gallus|China|2020	MW767477.1	Gallus gallus	China	Asia	2020
MW767478.1 |Gallus gallus|China|2020	MW767478.1	Gallus gallus	China	Asia	2020
OL332823.1 |Gallus gallus|China|2021-05	OL332823.1	Gallus gallus	China	Asia	2021-05
MW506233.1 |Gallus gallus|China|2020-10-07	MW506233.1	Gallus gallus	China	Asia	2020-10-07
MW560618.1 |Gallus gallus|China|2018	MW560618.1	Gallus gallus	China	Asia	2018
MW560621.1 |Gallus gallus|China|2018	MW560621.1	Gallus gallus	China	Asia	2018
MW560623.1 |Gallus gallus|China|2019	MW560623.1	Gallus gallus	China	Asia	2019
MW560624.1 |Gallus gallus|China|2019	MW560624.1	Gallus gallus	China	Asia	2019
MW560625.1 |Gallus gallus|China|2019	MW560625.1	Gallus gallus	China	Asia	2019
MW560631.1 |Gallus gallus|China|2019	MW560631.1	Gallus gallus	China	Asia	2019
MW560638.1 |Gallus gallus|China|2019	MW560638.1	Gallus gallus	China	Asia	2019
MW560641.1 |Gallus gallus|China|2019	MW560641.1	Gallus gallus	China	Asia	2019
MW560642.1 |Gallus gallus|China|2020	MW560642.1	Gallus gallus	China	Asia	2020
MW560647.1 |Gallus gallus|China|2020	MW560647.1	Gallus gallus	China	Asia	2020
MT984583.1 |Gallus gallus|Hungary|2010	MT984583.1	Gallus gallus	Hungary	Europe	2010
MT984589.1 |Gallus gallus|Ukraine|2011	MT984589.1	Gallus gallus	Ukraine	Europe	2011
MT984590.1 |Gallus gallus|Hungary|2011	MT984590.1	Gallus gallus	Hungary	Europe	2011
MT984594.1 |Gallus gallus|Greece|2011	MT984594.1	Gallus gallus	Greece	Europe	2011
MT984597.1 |Gallus gallus|Romania|2012	MT984597.1	Gallus gallus	Romania	Europe	2012
MT984599.1 |Gallus gallus|Greece|2013	MT984599.1	Gallus gallus	Greece	Europe	2013
MW044578.1 |Gallus gallus|China|2019-11	MW044578.1	Gallus gallus	China	Asia	2019-11
MW044582.1 |Gallus gallus|China|2019-11	MW044582.1	Gallus gallus	China	Asia	2019-11
MW044584.1 |Gallus gallus|China|2019-11	MW044584.1	Gallus gallus	China	Asia	2019-11
MW044585.1 |Gallus gallus|China|2019-11	MW044585.1	Gallus gallus	China	Asia	2019-11
MW044587.1 |Gallus gallus|China|2019-11	MW044587.1	Gallus gallus	China	Asia	2019-11
MZ325298.1 |Gallus gallus|Ghana|2013	MZ325298.1	Gallus gallus	Ghana	Africa	2013
MN127992.1 |Gallus gallus|China|2016-12-17	MN127992.1	Gallus gallus	China	Asia	2016-12-17
MN127996.1 |Gallus gallus|China|2017-10-23	MN127996.1	Gallus gallus	China	Asia	2017-10-23
MN127997.1 |Gallus gallus|China|2017-10-23	MN127997.1	Gallus gallus	China	Asia	2017-10-23
MN127998.1 |Gallus gallus|China|2017-10-23	MN127998.1	Gallus gallus	China	Asia	2017-10-23
MN128000.1 |Gallus gallus|China|2017-04-10	MN128000.1	Gallus gallus	China	Asia	2017-04-10
MN128001.1 |Gallus gallus|China|2017-05-12	MN128001.1	Gallus gallus	China	Asia	2017-05-12
MN128006.1 |Gallus gallus|China|2018-12-07	MN128006.1	Gallus gallus	China	Asia	2018-12-07
MN128011.1 |Gallus gallus|China|2018-11-26	MN128011.1	Gallus gallus	China	Asia	2018-11-26
MN128016.1 |Gallus gallus|China|2017-05-15	MN128016.1	Gallus gallus	China	Asia	2017-05-15
MW877610.1 |Gallus gallus|South Korea|2020-03-05	MW877610.1	Gallus gallus	South Korea	Asia	2020-03-05
MW877611.1 |Gallus gallus|South Korea|2020-04-18	MW877611.1	Gallus gallus	South Korea	Asia	2020-04-18
MW877612.1 |Gallus gallus|South Korea|2019-09-03	MW877612.1	Gallus gallus	South Korea	Asia	2019-09-03
MW877613.1 |Gallus gallus|South Korea|2020-04-04	MW877613.1	Gallus gallus	South Korea	Asia	2020-04-04
MW877614.1 |Gallus gallus|South Korea|2020-05-07	MW877614.1	Gallus gallus	South Korea	Asia	2020-05-07
MW877615.1 |Gallus gallus|South Korea|2020-06-03	MW877615.1	Gallus gallus	South Korea	Asia	2020-06-03
MW877616.1 |Gallus gallus|South Korea|2020-06-17	MW877616.1	Gallus gallus	South Korea	Asia	2020-06-17
MW877618.1 |Gallus gallus|South Korea|2020-06-03	MW877618.1	Gallus gallus	South Korea	Asia	2020-06-03
MW877619.1 |Gallus gallus|South Korea|2019-05-10	MW877619.1	Gallus gallus	South Korea	Asia	2019-05-10
MW877620.1 |Gallus gallus|South Korea|2020-05-20	MW877620.1	Gallus gallus	South Korea	Asia	2020-05-20
MW877621.1 |Gallus gallus|South Korea|2020-02-18	MW877621.1	Gallus gallus	South Korea	Asia	2020-02-18
MW877622.1 |Gallus gallus|South Korea|2020-03-14	MW877622.1	Gallus gallus	South Korea	Asia	2020-03-14
MW877623.1 |Gallus gallus|South Korea|2020-04-29	MW877623.1	Gallus gallus	South Korea	Asia	2020-04-29
MW877624.1 |Gallus gallus|South Korea|2019-04-16	MW877624.1	Gallus gallus	South Korea	Asia	2019-04-16
MW877625.1 |Gallus gallus|South Korea|2019-01-30	MW877625.1	Gallus gallus	South Korea	Asia	2019-01-30
MW877626.1 |Gallus gallus|South Korea|2018-12-01	MW877626.1	Gallus gallus	South Korea	Asia	2018-12-01
MW877627.1 |Gallus gallus|South Korea|2018-03-13	MW877627.1	Gallus gallus	South Korea	Asia	2018-03-13
MW877628.1 |Gallus gallus|South Korea|2018-02-07	MW877628.1	Gallus gallus	South Korea	Asia	2018-02-07
MW877629.1 |Gallus gallus|South Korea|2018-02-23	MW877629.1	Gallus gallus	South Korea	Asia	2018-02-23
MW877630.1 |Gallus gallus|South Korea|2018-03-08	MW877630.1	Gallus gallus	South Korea	Asia	2018-03-08
MW877631.1 |Gallus gallus|South Korea|2018-04-17	MW877631.1	Gallus gallus	South Korea	Asia	2018-04-17
MW877632.1 |Gallus gallus|South Korea|2019-02-27	MW877632.1	Gallus gallus	South Korea	Asia	2019-02-27
MW877633.1 |Gallus gallus|South Korea|2019-05-23	MW877633.1	Gallus gallus	South Korea	Asia	2019-05-23
MW877634.1 |Gallus gallus|South Korea|2018-10-10	MW877634.1	Gallus gallus	South Korea	Asia	2018-10-10
MW877635.1 |Gallus gallus|South Korea|2018-10-18	MW877635.1	Gallus gallus	South Korea	Asia	2018-10-18
MW877636.1 |Gallus gallus|South Korea|2019-05-27	MW877636.1	Gallus gallus	South Korea	Asia	2019-05-27
MW877637.1 |Gallus gallus|South Korea|2018-12-27	MW877637.1	Gallus gallus	South Korea	Asia	2018-12-27
MW877638.1 |Gallus gallus|South Korea|2018-04-17	MW877638.1	Gallus gallus	South Korea	Asia	2018-04-17
MW877639.1 |Gallus gallus|South Korea|2018-02-28	MW877639.1	Gallus gallus	South Korea	Asia	2018-02-28
MW877640.1 |Gallus gallus|South Korea|2018-02-28	MW877640.1	Gallus gallus	South Korea	Asia	2018-02-28
MW877641.1 |Gallus gallus|South Korea|2018-03-13	MW877641.1	Gallus gallus	South Korea	Asia	2018-03-13
MW877642.1 |Gallus gallus|South Korea|2016-03-22	MW877642.1	Gallus gallus	South Korea	Asia	2016-03-22
MW877643.1 |Gallus gallus|South Korea|2018-04-24	MW877643.1	Gallus gallus	South Korea	Asia	2018-04-24
MW877644.1 |Gallus gallus|South Korea|2018-02-08	MW877644.1	Gallus gallus	South Korea	Asia	2018-02-08
MW877645.1 |Gallus gallus|South Korea|2016-03-30	MW877645.1	Gallus gallus	South Korea	Asia	2016-03-30
MW877646.1 |Gallus gallus|South Korea|2017-03-22	MW877646.1	Gallus gallus	South Korea	Asia	2017-03-22
MW877647.1 |Gallus gallus|South Korea|2017-04-30	MW877647.1	Gallus gallus	South Korea	Asia	2017-04-30
MW877648.1 |Gallus gallus|South Korea|2017-09-16	MW877648.1	Gallus gallus	South Korea	Asia	2017-09-16
MW877649.1 |Gallus gallus|South Korea|2017-02-11	MW877649.1	Gallus gallus	South Korea	Asia	2017-02-11
MW877650.1 |Gallus gallus|South Korea|2016-04-21	MW877650.1	Gallus gallus	South Korea	Asia	2016-04-21
MW877651.1 |Gallus gallus|South Korea|2016-04-26	MW877651.1	Gallus gallus	South Korea	Asia	2016-04-26
MW877652.1 |Gallus gallus|South Korea|2016-01-13	MW877652.1	Gallus gallus	South Korea	Asia	2016-01-13
MW877653.1 |Gallus gallus|South Korea|2016-04-08	MW877653.1	Gallus gallus	South Korea	Asia	2016-04-08
MW877654.1 |Gallus gallus|South Korea|2016-07-29	MW877654.1	Gallus gallus	South Korea	Asia	2016-07-29
MW877655.1 |Gallus gallus|South Korea|2016-05-03	MW877655.1	Gallus gallus	South Korea	Asia	2016-05-03
MW877665.1 |Gallus gallus|South Korea|2020-10-06	MW877665.1	Gallus gallus	South Korea	Asia	2020-10-06
MW877666.1 |Gallus gallus|South Korea|2019-11-12	MW877666.1	Gallus gallus	South Korea	Asia	2019-11-12
MW877667.1 |Gallus gallus|South Korea|2019-11-12	MW877667.1	Gallus gallus	South Korea	Asia	2019-11-12
MT157384.1 |Gallus|China|2018	MT157384.1	Gallus	China	Asia	2018
MT157385.1 |Gallus|China|2018	MT157385.1	Gallus	China	Asia	2018
MT157387.1 |Gallus|China|2018	MT157387.1	Gallus	China	Asia	2018
MT157389.1 |Gallus|China|2018	MT157389.1	Gallus	China	Asia	2018
MT157391.1 |Gallus|China|2018	MT157391.1	Gallus	China	Asia	2018
MT157392.1 |Gallus|China|2018	MT157392.1	Gallus	China	Asia	2018
MT157393.1 |Gallus|China|2018	MT157393.1	Gallus	China	Asia	2018
MT157394.1 |Gallus|China|2018	MT157394.1	Gallus	China	Asia	2018
MT157395.1 |Gallus|China|2018	MT157395.1	Gallus	China	Asia	2018
MT162561.1 |Gallus gallus|China|2018	MT162561.1	Gallus gallus	China	Asia	2018
MT162563.1 |Gallus gallus|China|2018	MT162563.1	Gallus gallus	China	Asia	2018
MT162572.1 |Gallus gallus|China|2018	MT162572.1	Gallus gallus	China	Asia	2018
MT162573.1 |Gallus gallus|China|2018	MT162573.1	Gallus gallus	China	Asia	2018
MT162575.1 |Gallus gallus|China|2018	MT162575.1	Gallus gallus	China	Asia	2018
MT162576.1 |Gallus gallus|China|2019	MT162576.1	Gallus gallus	China	Asia	2019
MT162578.1 |Gallus gallus|China|2019	MT162578.1	Gallus gallus	China	Asia	2019
MT162581.1 |Gallus gallus|China|2019	MT162581.1	Gallus gallus	China	Asia	2019
MT162583.1 |Gallus gallus|China|2019	MT162583.1	Gallus gallus	China	Asia	2019
MT162584.1 |Gallus gallus|China|2019	MT162584.1	Gallus gallus	China	Asia	2019
MT162586.1 |Gallus gallus|China|2019	MT162586.1	Gallus gallus	China	Asia	2019
MT162592.1 |Gallus gallus|China|2019	MT162592.1	Gallus gallus	China	Asia	2019
MT162598.1 |Gallus gallus|China|2019	MT162598.1	Gallus gallus	China	Asia	2019
MT162599.1 |Gallus gallus|China|2019	MT162599.1	Gallus gallus	China	Asia	2019
MT162606.1 |Gallus gallus|China|2019	MT162606.1	Gallus gallus	China	Asia	2019
MT990975.1 |Gallus gallus|China|2016	MT990975.1	Gallus gallus	China	Asia	2016
MW351623.1 |Gallus gallus|China|2019	MW351623.1	Gallus gallus	China	Asia	2019
MW351624.1 |Gallus gallus|China|2019	MW351624.1	Gallus gallus	China	Asia	2019
MW351625.1 |Gallus gallus|China|2019	MW351625.1	Gallus gallus	China	Asia	2019
MW351626.1 |Gallus gallus|China|2019	MW351626.1	Gallus gallus	China	Asia	2019
MW351628.1 |Gallus gallus|China|2019	MW351628.1	Gallus gallus	China	Asia	2019
MW351629.1 |Gallus gallus|China|2019	MW351629.1	Gallus gallus	China	Asia	2019
MW042826.1 |Gallus gallus|China|2020-01	MW042826.1	Gallus gallus	China	Asia	2020-01
MW042828.1 |Gallus gallus|China|2020-01	MW042828.1	Gallus gallus	China	Asia	2020-01
MW042839.1 |Gallus gallus|China|2020-01	MW042839.1	Gallus gallus	China	Asia	2020-01
MW042842.1 |Gallus gallus|China|2020-01	MW042842.1	Gallus gallus	China	Asia	2020-01
MW042848.1 |Gallus gallus|China|2020-03	MW042848.1	Gallus gallus	China	Asia	2020-03
MW042850.1 |Gallus gallus|China|2020-03	MW042850.1	Gallus gallus	China	Asia	2020-03
MW042851.1 |Gallus gallus|China|2020-03	MW042851.1	Gallus gallus	China	Asia	2020-03
MW042861.1 |Gallus gallus|China|2020-03	MW042861.1	Gallus gallus	China	Asia	2020-03
MN509308.1 |Gallus gallus|China|2018	MN509308.1	Gallus gallus	China	Asia	2018
MN509309.1 |Gallus gallus|China|2018	MN509309.1	Gallus gallus	China	Asia	2018
MN509315.1 |Gallus gallus|China|2018	MN509315.1	Gallus gallus	China	Asia	2018
MN509316.1 |Gallus gallus|China|2018	MN509316.1	Gallus gallus	China	Asia	2018
MN509319.1 |Gallus gallus|China|2018	MN509319.1	Gallus gallus	China	Asia	2018
MN509321.1 |Gallus gallus|China|2018	MN509321.1	Gallus gallus	China	Asia	2018
MN509327.1 |Gallus gallus|China|2018	MN509327.1	Gallus gallus	China	Asia	2018
MN509329.1 |Gallus gallus|China|2018	MN509329.1	Gallus gallus	China	Asia	2018
MN509349.1 |Gallus gallus|China|2018	MN509349.1	Gallus gallus	China	Asia	2018
MN509388.1 |Gallus gallus|China|2018	MN509388.1	Gallus gallus	China	Asia	2018
MN509395.1 |Gallus gallus|China|2018	MN509395.1	Gallus gallus	China	Asia	2018
MN614446.1 |Gallus gallus|China|2017-12-30	MN614446.1	Gallus gallus	China	Asia	2017-12-30
MN615424.1 |Gallus gallus|China|2018-03-03	MN615424.1	Gallus gallus	China	Asia	2018-03-03
MN615426.1 |Gallus gallus|China|2018-03-04	MN615426.1	Gallus gallus	China	Asia	2018-03-04
MN615430.1 |Gallus gallus|China|2016-03-16	MN615430.1	Gallus gallus	China	Asia	2016-03-16
MN615435.1 |Gallus gallus|China|2016-09-01	MN615435.1	Gallus gallus	China	Asia	2016-09-01
MN615439.1 |Gallus gallus|China|2019-04-05	MN615439.1	Gallus gallus	China	Asia	2019-04-05
MN615440.1 |Gallus gallus|China|2016-09-28	MN615440.1	Gallus gallus	China	Asia	2016-09-28
MN615441.1 |Gallus gallus|China|2016-11-19	MN615441.1	Gallus gallus	China	Asia	2016-11-19
MN615448.1 |Gallus gallus|China|2016-09-09	MN615448.1	Gallus gallus	China	Asia	2016-09-09
MN615450.1 |Gallus gallus|China|2016-04-12	MN615450.1	Gallus gallus	China	Asia	2016-04-12
MN615451.1 |Gallus gallus|China|2016-01-13	MN615451.1	Gallus gallus	China	Asia	2016-01-13
MN615467.1 |Gallus gallus|China|2017-04-18	MN615467.1	Gallus gallus	China	Asia	2017-04-18
MN615475.1 |Gallus gallus|China|2017-11-24	MN615475.1	Gallus gallus	China	Asia	2017-11-24
MN615479.1 |Gallus gallus|China|2017-01-15	MN615479.1	Gallus gallus	China	Asia	2017-01-15
MN794188.1 |Gallus gallus|China|2019	MN794188.1	Gallus gallus	China	Asia	2019
MN393167.1 |Gallus gallus|China|2016-01-31	MN393167.1	Gallus gallus	China	Asia	2016-01-31
MN393168.1 |Gallus gallus|China|2015-08-10	MN393168.1	Gallus gallus	China	Asia	2015-08-10
MN393169.1 |Gallus gallus|China|2015-08-15	MN393169.1	Gallus gallus	China	Asia	2015-08-15
MN393170.1 |Gallus gallus|China|2017-10-20	MN393170.1	Gallus gallus	China	Asia	2017-10-20
MN393171.1 |Gallus gallus|China|2017-01-07	MN393171.1	Gallus gallus	China	Asia	2017-01-07
MN393172.1 |Gallus gallus|China|2017-04-16	MN393172.1	Gallus gallus	China	Asia	2017-04-16
MN894507.1 |Gallus gallus|China|2019-07-16	MN894507.1	Gallus gallus	China	Asia	2019-07-16
MK510429.1 |Gallus gallus|South Korea|2017-05-19	MK510429.1	Gallus gallus	South Korea	Asia	2017-05-19
MK510431.1 |Gallus gallus|South Korea|2017-05-19	MK510431.1	Gallus gallus	South Korea	Asia	2017-05-19
MK510432.1 |Gallus gallus|South Korea|2018-03-06	MK510432.1	Gallus gallus	South Korea	Asia	2018-03-06
MK510433.1 |Gallus gallus|South Korea|2018-04-03	MK510433.1	Gallus gallus	South Korea	Asia	2018-04-03
MK510434.1 |Gallus gallus|South Korea|2018-04-03	MK510434.1	Gallus gallus	South Korea	Asia	2018-04-03
MK510436.1 |Gallus gallus|South Korea|2018-04-17	MK510436.1	Gallus gallus	South Korea	Asia	2018-04-17
MK510441.1 |Gallus gallus|South Korea|2018-05-15	MK510441.1	Gallus gallus	South Korea	Asia	2018-05-15
MK510442.1 |Gallus gallus|South Korea|2018-05-15	MK510442.1	Gallus gallus	South Korea	Asia	2018-05-15
MK510443.1 |Gallus gallus|South Korea|2018-05-15	MK510443.1	Gallus gallus	South Korea	Asia	2018-05-15
MK510445.1 |Gallus gallus|South Korea|2018-05-15	MK510445.1	Gallus gallus	South Korea	Asia	2018-05-15
MK510446.1 |Gallus gallus|South Korea|2018-05-15	MK510446.1	Gallus gallus	South Korea	Asia	2018-05-15
MK510447.1 |Gallus gallus|South Korea|2018-05-15	MK510447.1	Gallus gallus	South Korea	Asia	2018-05-15
MN262521.1 |Gallus gallus|China|2014	MN262521.1	Gallus gallus	China	Asia	2014
MN629011.1 |Gallus gallus|China|2019-05-01	MN629011.1	Gallus gallus	China	Asia	2019-05-01
MN629012.1 |Gallus gallus|China|2019-05-01	MN629012.1	Gallus gallus	China	Asia	2019-05-01
MN635798.1 |Gallus gallus|China|2019-09	MN635798.1	Gallus gallus	China	Asia	2019-09
MK618759.1 |Gallus gallus|South Korea|2012	MK618759.1	Gallus gallus	South Korea	Asia	2012
MG190958.1 |Gallus gallus|Thailand|2015-11-06	MG190958.1	Gallus gallus	Thailand	Asia	2015-11-06
MG190959.1 |Gallus gallus|Thailand|2015-11-06	MG190959.1	Gallus gallus	Thailand	Asia	2015-11-06
MG190960.1 |Gallus gallus|Thailand|2015-11-09	MG190960.1	Gallus gallus	Thailand	Asia	2015-11-09
MG190961.1 |Gallus gallus|Thailand|2015-11-19	MG190961.1	Gallus gallus	Thailand	Asia	2015-11-19
MG190962.1 |Gallus gallus|Thailand|2015-11-24	MG190962.1	Gallus gallus	Thailand	Asia	2015-11-24
MG190963.1 |Gallus gallus|Thailand|2015-11-04	MG190963.1	Gallus gallus	Thailand	Asia	2015-11-04
MG190964.1 |Gallus gallus|Thailand|2015-11-02	MG190964.1	Gallus gallus	Thailand	Asia	2015-11-02
MG190965.1 |Gallus gallus|Thailand|2014-12-12	MG190965.1	Gallus gallus	Thailand	Asia	2014-12-12
MG190966.1 |Gallus gallus|Thailand|2014-09-11	MG190966.1	Gallus gallus	Thailand	Asia	2014-09-11
MG190967.1 |Gallus gallus|Thailand|2014-10-29	MG190967.1	Gallus gallus	Thailand	Asia	2014-10-29
MG190968.1 |Gallus gallus|Thailand|2014-12-11	MG190968.1	Gallus gallus	Thailand	Asia	2014-12-11
MG190969.1 |Gallus gallus|Thailand|2015-01-30	MG190969.1	Gallus gallus	Thailand	Asia	2015-01-30
MG190970.1 |Gallus gallus|Thailand|2015-02-03	MG190970.1	Gallus gallus	Thailand	Asia	2015-02-03
MG190971.1 |Gallus gallus|Thailand|2015-01-14	MG190971.1	Gallus gallus	Thailand	Asia	2015-01-14
MG190972.1 |Gallus gallus|Thailand|2015-01-23	MG190972.1	Gallus gallus	Thailand	Asia	2015-01-23
MG190973.1 |Gallus gallus|Thailand|2015-01-13	MG190973.1	Gallus gallus	Thailand	Asia	2015-01-13
MG190974.1 |Gallus gallus|Thailand|2015-02-05	MG190974.1	Gallus gallus	Thailand	Asia	2015-02-05
MG190975.1 |Gallus gallus|Thailand|2015-02-05	MG190975.1	Gallus gallus	Thailand	Asia	2015-02-05
MG190977.1 |Gallus gallus|Thailand|2015-02-11	MG190977.1	Gallus gallus	Thailand	Asia	2015-02-11
MG190978.1 |Gallus gallus|Thailand|2015-02-13	MG190978.1	Gallus gallus	Thailand	Asia	2015-02-13
MG190979.1 |Gallus gallus|Thailand|2015-02-20	MG190979.1	Gallus gallus	Thailand	Asia	2015-02-20
MG190980.1 |Gallus gallus|Thailand|2015-03-09	MG190980.1	Gallus gallus	Thailand	Asia	2015-03-09
MG190982.1 |Gallus gallus|Thailand|2015-03-20	MG190982.1	Gallus gallus	Thailand	Asia	2015-03-20
MG190983.1 |Gallus gallus|Thailand|2015-03-02	MG190983.1	Gallus gallus	Thailand	Asia	2015-03-02
MG190984.1 |Gallus gallus|Thailand|2015-03-16	MG190984.1	Gallus gallus	Thailand	Asia	2015-03-16
MG190985.1 |Gallus gallus|Thailand|2015-05-14	MG190985.1	Gallus gallus	Thailand	Asia	2015-05-14
MG190986.1 |Gallus gallus|Thailand|2015-06-04	MG190986.1	Gallus gallus	Thailand	Asia	2015-06-04
MG190987.1 |Gallus gallus|Thailand|2015-12-04	MG190987.1	Gallus gallus	Thailand	Asia	2015-12-04
MG190990.1 |Gallus gallus|Thailand|2015-08-20	MG190990.1	Gallus gallus	Thailand	Asia	2015-08-20
MG190991.1 |Gallus gallus|Thailand|2015-09-15	MG190991.1	Gallus gallus	Thailand	Asia	2015-09-15
MG190993.1 |Gallus gallus|Thailand|2015-07-27	MG190993.1	Gallus gallus	Thailand	Asia	2015-07-27
MG190994.1 |Gallus gallus|Thailand|2015-11-26	MG190994.1	Gallus gallus	Thailand	Asia	2015-11-26
MG190995.1 |Gallus gallus|Thailand|2015-12-04	MG190995.1	Gallus gallus	Thailand	Asia	2015-12-04
MG190997.1 |Gallus gallus|Thailand|2015-12-14	MG190997.1	Gallus gallus	Thailand	Asia	2015-12-14
MG190999.1 |Gallus gallus|Thailand|2014-12-12	MG190999.1	Gallus gallus	Thailand	Asia	2014-12-12
MG191000.1 |Gallus gallus|Thailand|2014-12-12	MG191000.1	Gallus gallus	Thailand	Asia	2014-12-12
MG191002.1 |Gallus gallus|Thailand|2014-12-08	MG191002.1	Gallus gallus	Thailand	Asia	2014-12-08
MG191003.1 |Gallus gallus|Thailand|2014-12-12	MG191003.1	Gallus gallus	Thailand	Asia	2014-12-12
MG191004.1 |Gallus gallus|Thailand|2014-09-30	MG191004.1	Gallus gallus	Thailand	Asia	2014-09-30
MG191005.1 |Gallus gallus|Thailand|2014-10-12	MG191005.1	Gallus gallus	Thailand	Asia	2014-10-12
MG191006.1 |Gallus gallus|Thailand|2014-09-30	MG191006.1	Gallus gallus	Thailand	Asia	2014-09-30
MG191007.1 |Gallus gallus|Thailand|2016-06-17	MG191007.1	Gallus gallus	Thailand	Asia	2016-06-17
MG191008.1 |Gallus gallus|Thailand|2016-03-09	MG191008.1	Gallus gallus	Thailand	Asia	2016-03-09
MG191010.1 |Gallus gallus|Thailand|2016-03-14	MG191010.1	Gallus gallus	Thailand	Asia	2016-03-14
MG191011.1 |Gallus gallus|Thailand|2016-03-21	MG191011.1	Gallus gallus	Thailand	Asia	2016-03-21
MG191012.1 |Gallus gallus|Thailand|2016-03-25	MG191012.1	Gallus gallus	Thailand	Asia	2016-03-25
MG191013.1 |Gallus gallus|Thailand|2016-03-25	MG191013.1	Gallus gallus	Thailand	Asia	2016-03-25
MG191014.1 |Gallus gallus|Thailand|2016-03-28	MG191014.1	Gallus gallus	Thailand	Asia	2016-03-28
MG191015.1 |Gallus gallus|Thailand|2016-03-28	MG191015.1	Gallus gallus	Thailand	Asia	2016-03-28
MG191017.1 |Gallus gallus|Thailand|2016-02-11	MG191017.1	Gallus gallus	Thailand	Asia	2016-02-11
MG191019.1 |Gallus gallus|Thailand|2016-04-12	MG191019.1	Gallus gallus	Thailand	Asia	2016-04-12
MG191022.1 |Gallus gallus|Thailand|2016-04-28	MG191022.1	Gallus gallus	Thailand	Asia	2016-04-28
MG191023.1 |Gallus gallus|Thailand|2016-04-21	MG191023.1	Gallus gallus	Thailand	Asia	2016-04-21
MG191024.1 |Gallus gallus|Thailand|2016-01-08	MG191024.1	Gallus gallus	Thailand	Asia	2016-01-08
MG191025.1 |Gallus gallus|Thailand|2016-01-11	MG191025.1	Gallus gallus	Thailand	Asia	2016-01-11
MG191027.1 |Gallus gallus|Thailand|2016-06-11	MG191027.1	Gallus gallus	Thailand	Asia	2016-06-11
MG191028.1 |Gallus gallus|Thailand|2016-01-15	MG191028.1	Gallus gallus	Thailand	Asia	2016-01-15
MG191029.1 |Gallus gallus|Thailand|2016-01-18	MG191029.1	Gallus gallus	Thailand	Asia	2016-01-18
MG191032.1 |Gallus gallus|Thailand|2016-02-05	MG191032.1	Gallus gallus	Thailand	Asia	2016-02-05
MG191033.1 |Gallus gallus|Thailand|2016-02-09	MG191033.1	Gallus gallus	Thailand	Asia	2016-02-09
MG191035.1 |Gallus gallus|Thailand|2016-02-19	MG191035.1	Gallus gallus	Thailand	Asia	2016-02-19
MG191036.1 |Gallus gallus|Thailand|2016-04-01	MG191036.1	Gallus gallus	Thailand	Asia	2016-04-01
MG191037.1 |Gallus gallus|Thailand|2016-04-07	MG191037.1	Gallus gallus	Thailand	Asia	2016-04-07
MG191038.1 |Gallus gallus|Thailand|2016-06-05	MG191038.1	Gallus gallus	Thailand	Asia	2016-06-05
MG191039.1 |Gallus gallus|Thailand|2016-05-16	MG191039.1	Gallus gallus	Thailand	Asia	2016-05-16
MG191040.1 |Gallus gallus|Thailand|2016-05-18	MG191040.1	Gallus gallus	Thailand	Asia	2016-05-18
MG191041.1 |Gallus gallus|Thailand|2016-09-09	MG191041.1	Gallus gallus	Thailand	Asia	2016-09-09
MG191042.1 |Gallus gallus|Thailand|2016-09-09	MG191042.1	Gallus gallus	Thailand	Asia	2016-09-09
MG191043.1 |Gallus gallus|Thailand|2016-08-29	MG191043.1	Gallus gallus	Thailand	Asia	2016-08-29
MG191045.1 |Gallus gallus|Thailand|2016-08-29	MG191045.1	Gallus gallus	Thailand	Asia	2016-08-29
MG191046.1 |Gallus gallus|Thailand|2016-10-10	MG191046.1	Gallus gallus	Thailand	Asia	2016-10-10
MG191047.1 |Gallus gallus|Thailand|2015-01-07	MG191047.1	Gallus gallus	Thailand	Asia	2015-01-07
MG191048.1 |Gallus gallus|Thailand|2015-01-26	MG191048.1	Gallus gallus	Thailand	Asia	2015-01-26
MG191049.1 |Gallus gallus|Thailand|2015-02-06	MG191049.1	Gallus gallus	Thailand	Asia	2015-02-06
MG191050.1 |Gallus gallus|Thailand|2015-02-09	MG191050.1	Gallus gallus	Thailand	Asia	2015-02-09
MG191052.1 |Gallus gallus|Thailand|2015-02-26	MG191052.1	Gallus gallus	Thailand	Asia	2015-02-26
MG191053.1 |Gallus gallus|Thailand|2015-03-02	MG191053.1	Gallus gallus	Thailand	Asia	2015-03-02
MG191055.1 |Gallus gallus|Thailand|2015-05-15	MG191055.1	Gallus gallus	Thailand	Asia	2015-05-15
MG191056.1 |Gallus gallus|Thailand|2015-05-29	MG191056.1	Gallus gallus	Thailand	Asia	2015-05-29
MG191057.1 |Gallus gallus|Thailand|2016-09-16	MG191057.1	Gallus gallus	Thailand	Asia	2016-09-16
MG191058.1 |Gallus gallus|Thailand|2016-07-22	MG191058.1	Gallus gallus	Thailand	Asia	2016-07-22
MG191059.1 |Gallus gallus|Thailand|2016-05-31	MG191059.1	Gallus gallus	Thailand	Asia	2016-05-31
MG191060.1 |Gallus gallus|Thailand|2016-08-30	MG191060.1	Gallus gallus	Thailand	Asia	2016-08-30
MG191061.1 |Gallus gallus|Thailand|2016-09-30	MG191061.1	Gallus gallus	Thailand	Asia	2016-09-30
MG191063.1 |Gallus gallus|Thailand|2016-10-20	MG191063.1	Gallus gallus	Thailand	Asia	2016-10-20
MG191065.1 |Gallus gallus|Thailand|2016-11-01	MG191065.1	Gallus gallus	Thailand	Asia	2016-11-01
MG191066.1 |Gallus gallus|Thailand|2016-11-02	MG191066.1	Gallus gallus	Thailand	Asia	2016-11-02
MG191071.1 |Gallus gallus|Thailand|2014-07-01	MG191071.1	Gallus gallus	Thailand	Asia	2014-07-01
MG191073.1 |Gallus gallus|Thailand|2014-08-28	MG191073.1	Gallus gallus	Thailand	Asia	2014-08-28
MG191074.1 |Gallus gallus|Thailand|2014-08-19	MG191074.1	Gallus gallus	Thailand	Asia	2014-08-19
MG191076.1 |Gallus gallus|Thailand|2014-09-24	MG191076.1	Gallus gallus	Thailand	Asia	2014-09-24
MG191077.1 |Gallus gallus|Thailand|2014-09-29	MG191077.1	Gallus gallus	Thailand	Asia	2014-09-29
MN193595.1 |Gallus gallus|China|2016	MN193595.1	Gallus gallus	China	Asia	2016
MN193596.1 |Gallus gallus|China|2016	MN193596.1	Gallus gallus	China	Asia	2016
MK491674.1 |Gallus gallus|Italy|2013-01-30	MK491674.1	Gallus gallus	Italy	Europe	2013-01-30
MK491675.1 |Gallus gallus|Italy|2013-02-20	MK491675.1	Gallus gallus	Italy	Europe	2013-02-20
MK491676.1 |Gallus gallus|Italy|2013-02-22	MK491676.1	Gallus gallus	Italy	Europe	2013-02-22
MK491678.1 |Gallus gallus|Italy|2013-06-25	MK491678.1	Gallus gallus	Italy	Europe	2013-06-25
MK491679.1 |Gallus gallus|Italy|2013-06-28	MK491679.1	Gallus gallus	Italy	Europe	2013-06-28
MK491680.1 |Gallus gallus|Italy|2013-06-24	MK491680.1	Gallus gallus	Italy	Europe	2013-06-24
MK491681.1 |Gallus gallus|Italy|2013-07-18	MK491681.1	Gallus gallus	Italy	Europe	2013-07-18
MK491682.1 |Gallus gallus|Italy|2013-07-16	MK491682.1	Gallus gallus	Italy	Europe	2013-07-16
MK491685.1 |Gallus gallus|Italy|2013-09-24	MK491685.1	Gallus gallus	Italy	Europe	2013-09-24
MK491686.1 |Gallus gallus|Italy|2013-11-06	MK491686.1	Gallus gallus	Italy	Europe	2013-11-06
MK491689.1 |Gallus gallus|Italy|2013-12-02	MK491689.1	Gallus gallus	Italy	Europe	2013-12-02
MK491692.1 |Gallus gallus|Italy|2014-02-18	MK491692.1	Gallus gallus	Italy	Europe	2014-02-18
MK491693.1 |Gallus gallus|Italy|2014-02-28	MK491693.1	Gallus gallus	Italy	Europe	2014-02-28
MK491695.1 |Gallus gallus|Italy|2013-07-09	MK491695.1	Gallus gallus	Italy	Europe	2013-07-09
MK491696.1 |Gallus gallus|Italy|2014-03-13	MK491696.1	Gallus gallus	Italy	Europe	2014-03-13
MK491698.1 |Gallus gallus|Italy|2014-06-24	MK491698.1	Gallus gallus	Italy	Europe	2014-06-24
MK491699.1 |Gallus gallus|Italy|2014-06-27	MK491699.1	Gallus gallus	Italy	Europe	2014-06-27
MK491701.1 |Gallus gallus|Italy|2014-09-04	MK491701.1	Gallus gallus	Italy	Europe	2014-09-04
MK491702.1 |Gallus gallus|Italy|2014-11-18	MK491702.1	Gallus gallus	Italy	Europe	2014-11-18
MK491703.1 |Gallus gallus|Italy|2014-12-16	MK491703.1	Gallus gallus	Italy	Europe	2014-12-16
MK491704.1 |Gallus gallus|Italy|2014-12-23	MK491704.1	Gallus gallus	Italy	Europe	2014-12-23
MK491705.1 |Gallus gallus|Italy|2015-03-23	MK491705.1	Gallus gallus	Italy	Europe	2015-03-23
MK491707.1 |Gallus gallus|Italy|2015-03-31	MK491707.1	Gallus gallus	Italy	Europe	2015-03-31
MK491708.1 |Gallus gallus|Italy|2015-04-01	MK491708.1	Gallus gallus	Italy	Europe	2015-04-01
MK491711.1 |Gallus gallus|Italy|2015-04-24	MK491711.1	Gallus gallus	Italy	Europe	2015-04-24
MK491712.1 |Gallus gallus|Italy|2015-04-28	MK491712.1	Gallus gallus	Italy	Europe	2015-04-28
MK491713.1 |Gallus gallus|Italy|2015-04-27	MK491713.1	Gallus gallus	Italy	Europe	2015-04-27
MK491714.1 |Gallus gallus|Italy|2015-04-28	MK491714.1	Gallus gallus	Italy	Europe	2015-04-28
MK491716.1 |Gallus gallus|Italy|2015-05-25	MK491716.1	Gallus gallus	Italy	Europe	2015-05-25
MK491717.1 |Gallus gallus|Italy|2015-06-15	MK491717.1	Gallus gallus	Italy	Europe	2015-06-15
MK491719.1 |Gallus gallus|Italy|2015-08-03	MK491719.1	Gallus gallus	Italy	Europe	2015-08-03
MK491720.1 |Gallus gallus|Italy|2015-08-04	MK491720.1	Gallus gallus	Italy	Europe	2015-08-04
MK491721.1 |Gallus gallus|Italy|2015-08-27	MK491721.1	Gallus gallus	Italy	Europe	2015-08-27
MK491722.1 |Gallus gallus|Italy|2015-09-15	MK491722.1	Gallus gallus	Italy	Europe	2015-09-15
MK491725.1 |Gallus gallus|Italy|2016-03-01	MK491725.1	Gallus gallus	Italy	Europe	2016-03-01
MK491726.1 |Gallus gallus|Italy|2016	MK491726.1	Gallus gallus	Italy	Europe	2016
MK491729.1 |Gallus gallus|Italy|2016	MK491729.1	Gallus gallus	Italy	Europe	2016
MK491730.1 |Gallus gallus|Italy|2016	MK491730.1	Gallus gallus	Italy	Europe	2016
MK491732.1 |Gallus gallus|Italy|2016	MK491732.1	Gallus gallus	Italy	Europe	2016
MK491733.1 |Gallus gallus|Italy|2016	MK491733.1	Gallus gallus	Italy	Europe	2016
MK491734.1 |Gallus gallus|Italy|2016	MK491734.1	Gallus gallus	Italy	Europe	2016
MK491735.1 |Gallus gallus|Italy|2016	MK491735.1	Gallus gallus	Italy	Europe	2016
MK491736.1 |Gallus gallus|Italy|2016	MK491736.1	Gallus gallus	Italy	Europe	2016
MK491737.1 |Gallus gallus|Italy|2016	MK491737.1	Gallus gallus	Italy	Europe	2016
MK491738.1 |Gallus gallus|Italy|2016	MK491738.1	Gallus gallus	Italy	Europe	2016
MK491740.1 |Gallus gallus|Italy|2016	MK491740.1	Gallus gallus	Italy	Europe	2016
MK491741.1 |Gallus gallus|Italy|2016	MK491741.1	Gallus gallus	Italy	Europe	2016
MK491745.1 |Gallus gallus|Italy|2016	MK491745.1	Gallus gallus	Italy	Europe	2016
MK491746.1 |Gallus gallus|Italy|2017	MK491746.1	Gallus gallus	Italy	Europe	2017
MK491750.1 |Gallus gallus|Italy|2017	MK491750.1	Gallus gallus	Italy	Europe	2017
MK491752.1 |Gallus gallus|Italy|2017	MK491752.1	Gallus gallus	Italy	Europe	2017
MK491753.1 |Gallus gallus|Italy|2017	MK491753.1	Gallus gallus	Italy	Europe	2017
MK491754.1 |Gallus gallus|Italy|2013-12-10	MK491754.1	Gallus gallus	Italy	Europe	2013-12-10
MK491755.1 |Gallus gallus|Italy|2013-12-10	MK491755.1	Gallus gallus	Italy	Europe	2013-12-10
MK491757.1 |Gallus gallus|Italy|2013-09-13	MK491757.1	Gallus gallus	Italy	Europe	2013-09-13
MK491758.1 |Gallus gallus|Italy|2013-02-26	MK491758.1	Gallus gallus	Italy	Europe	2013-02-26
MK491761.1 |Gallus gallus|Italy|2013-11-06	MK491761.1	Gallus gallus	Italy	Europe	2013-11-06
MK887054.1 |Gallus gallus|China|2017	MK887054.1	Gallus gallus	China	Asia	2017
MK581206.1 |Gallus gallus|Poland|2012-12-14	MK581206.1	Gallus gallus	Poland	Europe	2012-12-14
MK576137.1 |Gallus gallus|Poland|2014-02	MK576137.1	Gallus gallus	Poland	Europe	2014-02
MK423876.1 |Phasianinae|China|2017	MK423876.1	Phasianinae	China	Asia	2017
MK423877.1 |Phasianinae|China|2017	MK423877.1	Phasianinae	China	Asia	2017
MH743141.1 |Gallus gallus|China|2012	MH743141.1	Gallus gallus	China	Asia	2012
MG013974.1 |Gallus gallus|Iran|2015-03-01	MG013974.1	Gallus gallus	Iran		2015-03-01
MG013975.1 |Gallus gallus|Iran|2015-03-01	MG013975.1	Gallus gallus	Iran		2015-03-01
MG013976.1 |Gallus gallus|Iran|2015-03-01	MG013976.1	Gallus gallus	Iran		2015-03-01
MG738155.1 |Gallus gallus|Malaysia|2015	MG738155.1	Gallus gallus	Malaysia	Asia	2015
MH397148.1 |Gallus gallus|China|2017	MH397148.1	Gallus gallus	China	Asia	2017
MH397155.1 |Gallus gallus|China|2017	MH397155.1	Gallus gallus	China	Asia	2017
MH397170.1 |Gallus gallus|China|2017	MH397170.1	Gallus gallus	China	Asia	2017
MH397181.1 |Gallus gallus|China|2017	MH397181.1	Gallus gallus	China	Asia	2017
MH397182.1 |Gallus gallus|China|2017	MH397182.1	Gallus gallus	China	Asia	2017
MH412795.1 |Gallus gallus|China|2017	MH412795.1	Gallus gallus	China	Asia	2017
MH412799.1 |Gallus gallus|China|2017	MH412799.1	Gallus gallus	China	Asia	2017
MH427397.1 |Gallus gallus|China|2017	MH427397.1	Gallus gallus	China	Asia	2017
MH427398.1 |Gallus gallus|China|2017	MH427398.1	Gallus gallus	China	Asia	2017
MH427405.1 |Gallus gallus|China|2017	MH427405.1	Gallus gallus	China	Asia	2017
MH427414.1 |Gallus gallus|China|2017	MH427414.1	Gallus gallus	China	Asia	2017
MH427418.1 |Gallus gallus|China|2017	MH427418.1	Gallus gallus	China	Asia	2017
MH427421.1 |Gallus gallus|China|2017	MH427421.1	Gallus gallus	China	Asia	2017
MH427422.1 |Gallus gallus|China|2017	MH427422.1	Gallus gallus	China	Asia	2017
MH427428.1 |Gallus gallus|China|2016	MH427428.1	Gallus gallus	China	Asia	2016
MH427430.1 |Gallus gallus|China|2017	MH427430.1	Gallus gallus	China	Asia	2017
MH427431.1 |Gallus gallus|China|2017	MH427431.1	Gallus gallus	China	Asia	2017
MH427434.1 |Gallus gallus|China|2016	MH427434.1	Gallus gallus	China	Asia	2016
MH427442.1 |Gallus gallus|China|2016	MH427442.1	Gallus gallus	China	Asia	2016
MH427449.1 |Gallus gallus|China|2016	MH427449.1	Gallus gallus	China	Asia	2016
MH427453.1 |Gallus gallus|China|2016	MH427453.1	Gallus gallus	China	Asia	2016
MH427457.1 |Gallus gallus|China|2016	MH427457.1	Gallus gallus	China	Asia	2016
MH427458.1 |Gallus gallus|China|2016	MH427458.1	Gallus gallus	China	Asia	2016
MH427459.1 |Gallus gallus|China|2016	MH427459.1	Gallus gallus	China	Asia	2016
MH427465.1 |Gallus gallus|China|2017	MH427465.1	Gallus gallus	China	Asia	2017
MH427467.1 |Gallus gallus|China|2017	MH427467.1	Gallus gallus	China	Asia	2017
MH427469.1 |Gallus gallus|China|2017	MH427469.1	Gallus gallus	China	Asia	2017
MH427470.1 |Gallus gallus|China|2017	MH427470.1	Gallus gallus	China	Asia	2017
MH427471.1 |Gallus gallus|China|2017	MH427471.1	Gallus gallus	China	Asia	2017
MH427472.1 |Gallus gallus|China|2017	MH427472.1	Gallus gallus	China	Asia	2017
MH427497.1 |Gallus gallus|China|2017	MH427497.1	Gallus gallus	China	Asia	2017
MH427498.1 |Gallus gallus|China|2016	MH427498.1	Gallus gallus	China	Asia	2016
MH427499.1 |Gallus gallus|China|2016	MH427499.1	Gallus gallus	China	Asia	2016
MH427503.1 |Gallus gallus|China|2017	MH427503.1	Gallus gallus	China	Asia	2017
MG734773.1 |Gallus gallus|China|2017-04-11	MG734773.1	Gallus gallus	China	Asia	2017-04-11
MG734774.1 |Gallus gallus|China|2017-03-31	MG734774.1	Gallus gallus	China	Asia	2017-03-31
MG734778.1 |Gallus gallus|China|2017-11-09	MG734778.1	Gallus gallus	China	Asia	2017-11-09
MG734779.1 |Gallus gallus|China|2017-10-08	MG734779.1	Gallus gallus	China	Asia	2017-10-08
MG734780.1 |Gallus gallus|China|2017-10-20	MG734780.1	Gallus gallus	China	Asia	2017-10-20
MG734787.1 |Gallus gallus|China|2017-03-03	MG734787.1	Gallus gallus	China	Asia	2017-03-03
MG734788.1 |Gallus gallus|China|2017-07-08	MG734788.1	Gallus gallus	China	Asia	2017-07-08
MG544176.1 |Gallus gallus|China|2016-01	MG544176.1	Gallus gallus	China	Asia	2016-01
MF447686.1 |Gallus gallus|China|2017-01-12	MF447686.1	Gallus gallus	China	Asia	2017-01-12
MF447687.1 |Gallus gallus|China|2017-01-01	MF447687.1	Gallus gallus	China	Asia	2017-01-01
MF447688.1 |Gallus gallus|China|2016-12-18	MF447688.1	Gallus gallus	China	Asia	2016-12-18
MF447689.1 |Gallus gallus|China|2016-11-01	MF447689.1	Gallus gallus	China	Asia	2016-11-01
MF447694.1 |Gallus gallus|China|2016-11-01	MF447694.1	Gallus gallus	China	Asia	2016-11-01
MF447696.1 |Gallus gallus|China|2016-12-15	MF447696.1	Gallus gallus	China	Asia	2016-12-15
MF447708.1 |Gallus gallus|China|2017-04-10	MF447708.1	Gallus gallus	China	Asia	2017-04-10
MF447710.1 |Gallus gallus|China|2017-02-20	MF447710.1	Gallus gallus	China	Asia	2017-02-20
MF447711.1 |Gallus gallus|China|2017-03-06	MF447711.1	Gallus gallus	China	Asia	2017-03-06
MF447712.1 |Gallus gallus|China|2016-11-08	MF447712.1	Gallus gallus	China	Asia	2016-11-08
MF447713.1 |Gallus gallus|China|2016-12-10	MF447713.1	Gallus gallus	China	Asia	2016-12-10
MF447715.1 |Gallus gallus|China|2016-12-22	MF447715.1	Gallus gallus	China	Asia	2016-12-22
MF447716.1 |Gallus gallus|China|2016-04-16	MF447716.1	Gallus gallus	China	Asia	2016-04-16
MF447720.1 |Gallus gallus|China|2017-02-15	MF447720.1	Gallus gallus	China	Asia	2017-02-15
MF447721.1 |Gallus gallus|China|2016-11-07	MF447721.1	Gallus gallus	China	Asia	2016-11-07
MF447726.1 |Gallus gallus|China|2017-02-27	MF447726.1	Gallus gallus	China	Asia	2017-02-27
MF447727.1 |Gallus gallus|China|2017-02-11	MF447727.1	Gallus gallus	China	Asia	2017-02-11
MF447728.1 |Gallus gallus|China|2016-11-04	MF447728.1	Gallus gallus	China	Asia	2016-11-04
MF447731.1 |Gallus gallus|China|2017-02-28	MF447731.1	Gallus gallus	China	Asia	2017-02-28
MF447743.1 |Gallus gallus|China|2016-12-01	MF447743.1	Gallus gallus	China	Asia	2016-12-01
MF447746.1 |Gallus gallus|China|2016-12-18	MF447746.1	Gallus gallus	China	Asia	2016-12-18
MF447750.1 |Gallus gallus|China|2016-09-28	MF447750.1	Gallus gallus	China	Asia	2016-09-28
MF447751.1 |Gallus gallus|China|2016-09-14	MF447751.1	Gallus gallus	China	Asia	2016-09-14
MF447752.1 |Gallus gallus|China|2017-03-30	MF447752.1	Gallus gallus	China	Asia	2017-03-30
MG272486.1 |Gallus gallus|Thailand|2015	MG272486.1	Gallus gallus	Thailand	Asia	2015
MG272487.1 |Anatidae|Thailand|2015	MG272487.1	Anatidae	Thailand	Asia	2015
MG272489.1 |Gallus gallus|Thailand|2016	MG272489.1	Gallus gallus	Thailand	Asia	2016
MG272490.1 |Gallus gallus|Thailand|2017	MG272490.1	Gallus gallus	Thailand	Asia	2017
KU949740.1 |Gallus gallus|Malaysia|2015-01-16	KU949740.1	Gallus gallus	Malaysia	Asia	2015-01-16
KU949741.1 |Gallus gallus|Malaysia|2015-01-16	KU949741.1	Gallus gallus	Malaysia	Asia	2015-01-16
KU949742.1 |Gallus gallus|Malaysia|2015-01-16	KU949742.1	Gallus gallus	Malaysia	Asia	2015-01-16
KU949743.1 |Gallus gallus|Malaysia|2015-01-16	KU949743.1	Gallus gallus	Malaysia	Asia	2015-01-16
KU949744.1 |Gallus gallus|Malaysia|2015-01-16	KU949744.1	Gallus gallus	Malaysia	Asia	2015-01-16
KU949745.1 |Gallus gallus|Malaysia|2015-01-16	KU949745.1	Gallus gallus	Malaysia	Asia	2015-01-16
KU949746.1 |Gallus gallus|Malaysia|2015-01-16	KU949746.1	Gallus gallus	Malaysia	Asia	2015-01-16
KR265090.1 |Gallus gallus|China|2013	KR265090.1	Gallus gallus	China	Asia	2013
KY421673.1 |Gallus gallus|China|2013	KY421673.1	Gallus gallus	China	Asia	2013
KU900741.1 |Gallus gallus|South Korea|2009	KU900741.1	Gallus gallus	South Korea	Asia	2009
KU900743.1 |Gallus gallus|South Korea|2010	KU900743.1	Gallus gallus	South Korea	Asia	2010
KU900744.1 |Gallus gallus|South Korea|2006	KU900744.1	Gallus gallus	South Korea	Asia	2006
KX364295.1 |Gallus gallus|China|2014-05	KX364295.1	Gallus gallus	China	Asia	2014-05
KX364298.1 |Gallus gallus|China|2005	KX364298.1	Gallus gallus	China	Asia	2005
KX364299.1 |Gallus gallus|China|2010	KX364299.1	Gallus gallus	China	Asia	2010
KX364300.1 |Gallus gallus|China|2011	KX364300.1	Gallus gallus	China	Asia	2011
KX375806.1 |Gallus gallus|China|2011	KX375806.1	Gallus gallus	China	Asia	2011
KX434788.1 |Gallus gallus|China|2013	KX434788.1	Gallus gallus	China	Asia	2013
KX434790.1 |Gallus gallus|China|2011	KX434790.1	Gallus gallus	China	Asia	2011
KX372249.1 |Gallus gallus|China|2012	KX372249.1	Gallus gallus	China	Asia	2012
KX372250.1 |Gallus gallus|China|2013	KX372250.1	Gallus gallus	China	Asia	2013
KX259250.1 |Gallus gallus|China|2010	KX259250.1	Gallus gallus	China	Asia	2010
KX259255.1 |Gallus gallus|China|2011-11	KX259255.1	Gallus gallus	China	Asia	2011-11
KX275390.1 |Gallus gallus|China|2014-11	KX275390.1	Gallus gallus	China	Asia	2014-11
KX275391.1 |Gallus gallus|China|2014	KX275391.1	Gallus gallus	China	Asia	2014
KX302861.1 |Gallus gallus|China|2013	KX302861.1	Gallus gallus	China	Asia	2013
KX302862.1 |Gallus gallus|China|2010-11	KX302862.1	Gallus gallus	China	Asia	2010-11
KX302863.1 |Gallus gallus|China|2009-03	KX302863.1	Gallus gallus	China	Asia	2009-03
KX302865.1 |Gallus gallus|China|2013	KX302865.1	Gallus gallus	China	Asia	2013
KX302867.1 |Gallus gallus|China|2015	KX302867.1	Gallus gallus	China	Asia	2015
KX302868.1 |Gallus gallus|China|2013	KX302868.1	Gallus gallus	China	Asia	2013
KX302871.1 |Gallus gallus|China|2013	KX302871.1	Gallus gallus	China	Asia	2013
KX302872.1 |Gallus gallus|China|2010	KX302872.1	Gallus gallus	China	Asia	2010
KX236000.1 |Gallus gallus|China|2011	KX236000.1	Gallus gallus	China	Asia	2011
KX236002.1 |Gallus gallus|China|2011	KX236002.1	Gallus gallus	China	Asia	2011
KX236003.1 |Gallus gallus|China|2011	KX236003.1	Gallus gallus	China	Asia	2011
KX236004.1 |Gallus gallus|China|2015	KX236004.1	Gallus gallus	China	Asia	2015
KX236007.1 |Gallus gallus|China|2010	KX236007.1	Gallus gallus	China	Asia	2010
KX236008.1 |Gallus gallus|China|2013	KX236008.1	Gallus gallus	China	Asia	2013
KX236009.1 |Gallus gallus|China|2013-01	KX236009.1	Gallus gallus	China	Asia	2013-01
KX236010.1 |Gallus gallus|China|2010-04	KX236010.1	Gallus gallus	China	Asia	2010-04
KX236015.1 |Gallus gallus|China|2014-07	KX236015.1	Gallus gallus	China	Asia	2014-07
KX252773.1 |Gallus gallus|China|2014-05	KX252773.1	Gallus gallus	China	Asia	2014-05
KX252775.1 |Gallus gallus|China|2013	KX252775.1	Gallus gallus	China	Asia	2013
KX252778.1 |Gallus gallus|China|2005	KX252778.1	Gallus gallus	China	Asia	2005
KX252779.1 |Gallus gallus|China|2006	KX252779.1	Gallus gallus	China	Asia	2006
KX252780.1 |Gallus gallus|China|2009	KX252780.1	Gallus gallus	China	Asia	2009
KX252781.1 |Gallus gallus|China|2015-06	KX252781.1	Gallus gallus	China	Asia	2015-06
KX252787.1 |Gallus gallus|China|2013-10	KX252787.1	Gallus gallus	China	Asia	2013-10
KX272465.1 |Gallus gallus|Sudan|2014-12-01	KX272465.1	Gallus gallus	Sudan	Africa	2014-12-01
KX185057.1 |Gallus gallus|China|2013	KX185057.1	Gallus gallus	China	Asia	2013
KX247128.1 |Gallus gallus|China|2013-05	KX247128.1	Gallus gallus	China	Asia	2013-05
KX219794.1 |Gallus gallus|China|2010-11	KX219794.1	Gallus gallus	China	Asia	2010-11
KX219795.1 |Gallus gallus|China|2015-03	KX219795.1	Gallus gallus	China	Asia	2015-03
KX219796.1 |Gallus gallus|China|2011-12	KX219796.1	Gallus gallus	China	Asia	2011-12
KX219797.1 |Gallus gallus|China|2002-01	KX219797.1	Gallus gallus	China	Asia	2002-01
KX219799.1 |Gallus gallus|China|2013-02	KX219799.1	Gallus gallus	China	Asia	2013-02
KX348114.1 |Gallus gallus|China|2005	KX348114.1	Gallus gallus	China	Asia	2005
KX348115.1 |Gallus gallus|China|2012-09	KX348115.1	Gallus gallus	China	Asia	2012-09
KX348116.1 |Gallus gallus|China|2014-05	KX348116.1	Gallus gallus	China	Asia	2014-05
KJ999800.1 |Gallus gallus|China|2013	KJ999800.1	Gallus gallus	China	Asia	2013
KX107628.1 |Gallus gallus|China|2013-01-01	KX107628.1	Gallus gallus	China	Asia	2013-01-01
KX107629.1 |Gallus gallus|China|2013-01-02	KX107629.1	Gallus gallus	China	Asia	2013-01-02
KX107631.1 |Gallus gallus|China|2013-02-08	KX107631.1	Gallus gallus	China	Asia	2013-02-08
KX107632.1 |Gallus gallus|China|2013-02-23	KX107632.1	Gallus gallus	China	Asia	2013-02-23
KX107634.1 |Gallus gallus|China|2013-04-16	KX107634.1	Gallus gallus	China	Asia	2013-04-16
KX107637.1 |Gallus gallus|China|2013-03-24	KX107637.1	Gallus gallus	China	Asia	2013-03-24
KX107639.1 |Gallus gallus|China|2013-11-26	KX107639.1	Gallus gallus	China	Asia	2013-11-26
KX107646.1 |Gallus gallus|China|2013-12-03	KX107646.1	Gallus gallus	China	Asia	2013-12-03
KX107665.1 |Gallus gallus|China|2014-12-05	KX107665.1	Gallus gallus	China	Asia	2014-12-05
KX107669.1 |Gallus gallus|China|2014-01-23	KX107669.1	Gallus gallus	China	Asia	2014-01-23
KX107670.1 |Gallus gallus|China|2014-01-27	KX107670.1	Gallus gallus	China	Asia	2014-01-27
KX107674.1 |Gallus gallus|China|2013-01-07	KX107674.1	Gallus gallus	China	Asia	2013-01-07
KX107694.1 |Gallus gallus|China|2013-01-15	KX107694.1	Gallus gallus	China	Asia	2013-01-15
KX107721.1 |Gallus gallus|China|2013-03-30	KX107721.1	Gallus gallus	China	Asia	2013-03-30
KX107722.1 |Gallus gallus|China|2013-04-05	KX107722.1	Gallus gallus	China	Asia	2013-04-05
KX107728.1 |Gallus gallus|China|2013-01-02	KX107728.1	Gallus gallus	China	Asia	2013-01-02
KX107729.1 |Gallus gallus|China|2013-01-28	KX107729.1	Gallus gallus	China	Asia	2013-01-28
KX107751.1 |Gallus gallus|China|2014-01-17	KX107751.1	Gallus gallus	China	Asia	2014-01-17
KX107754.1 |Gallus gallus|China|2014-02-20	KX107754.1	Gallus gallus	China	Asia	2014-02-20
KX107758.1 |Gallus gallus|China|2014-08-18	KX107758.1	Gallus gallus	China	Asia	2014-08-18
KX107761.1 |Gallus gallus|China|2015-11-05	KX107761.1	Gallus gallus	China	Asia	2015-11-05
KX107769.1 |Gallus gallus|China|2014-01-15	KX107769.1	Gallus gallus	China	Asia	2014-01-15
KX107770.1 |Gallus gallus|China|2014-01-04	KX107770.1	Gallus gallus	China	Asia	2014-01-04
KX107772.1 |Gallus gallus|China|2014-02-07	KX107772.1	Gallus gallus	China	Asia	2014-02-07
KX107774.1 |Gallus gallus|China|2014-02-09	KX107774.1	Gallus gallus	China	Asia	2014-02-09
KX107775.1 |Gallus gallus|China|2015-12-01	KX107775.1	Gallus gallus	China	Asia	2015-12-01
KX107778.1 |Gallus gallus|China|2013-02-01	KX107778.1	Gallus gallus	China	Asia	2013-02-01
KX107781.1 |Gallus gallus|China|2013-07-09	KX107781.1	Gallus gallus	China	Asia	2013-07-09
KX107785.1 |Gallus gallus|China|2013-12-01	KX107785.1	Gallus gallus	China	Asia	2013-12-01
KX107786.1 |Gallus gallus|China|2014-02-01	KX107786.1	Gallus gallus	China	Asia	2014-02-01
KX107790.1 |Gallus gallus|China|2013-04-01	KX107790.1	Gallus gallus	China	Asia	2013-04-01
KX107794.1 |Gallus gallus|China|2014-06-10	KX107794.1	Gallus gallus	China	Asia	2014-06-10
KX107795.1 |Gallus gallus|China|2014-06-06	KX107795.1	Gallus gallus	China	Asia	2014-06-06
KX107796.1 |Gallus gallus|China|2014-06-23	KX107796.1	Gallus gallus	China	Asia	2014-06-23
KX107797.1 |Gallus gallus|China|2013-03-25	KX107797.1	Gallus gallus	China	Asia	2013-03-25
KX107799.1 |Gallus gallus|China|2013-04-24	KX107799.1	Gallus gallus	China	Asia	2013-04-24
KX107805.1 |Gallus gallus|China|2014-06-18	KX107805.1	Gallus gallus	China	Asia	2014-06-18
KX107806.1 |Gallus gallus|China|2015-02-19	KX107806.1	Gallus gallus	China	Asia	2015-02-19
KX107817.1 |Gallus gallus|China|2014-11-05	KX107817.1	Gallus gallus	China	Asia	2014-11-05
KX107818.1 |Gallus gallus|China|2014-11-09	KX107818.1	Gallus gallus	China	Asia	2014-11-09
KX107821.1 |Gallus gallus|China|2014-11-02	KX107821.1	Gallus gallus	China	Asia	2014-11-02
KX107822.1 |Gallus gallus|China|2014-02-04	KX107822.1	Gallus gallus	China	Asia	2014-02-04
KX107823.1 |Gallus gallus|China|2014-02-07	KX107823.1	Gallus gallus	China	Asia	2014-02-07
KX107825.1 |Gallus gallus|China|2014-04-07	KX107825.1	Gallus gallus	China	Asia	2014-04-07
KX107827.1 |Gallus gallus|China|2013-11-16	KX107827.1	Gallus gallus	China	Asia	2013-11-16
KX107828.1 |Gallus gallus|China|2013-11-22	KX107828.1	Gallus gallus	China	Asia	2013-11-22
KX107830.1 |Gallus gallus|China|2014-07-26	KX107830.1	Gallus gallus	China	Asia	2014-07-26
KX107842.1 |Gallus gallus|China|2014-12-03	KX107842.1	Gallus gallus	China	Asia	2014-12-03
KX107843.1 |Gallus gallus|China|2014-06-04	KX107843.1	Gallus gallus	China	Asia	2014-06-04
KX107844.1 |Gallus gallus|China|2014-06-05	KX107844.1	Gallus gallus	China	Asia	2014-06-05
KX107845.1 |Gallus gallus|China|2014-01-06	KX107845.1	Gallus gallus	China	Asia	2014-01-06
KX107846.1 |Gallus gallus|China|2014-01-07	KX107846.1	Gallus gallus	China	Asia	2014-01-07
KU364603.1 |Gallus gallus|China|2015	KU364603.1	Gallus gallus	China	Asia	2015
KU364604.1 |Gallus gallus|China|2013	KU364604.1	Gallus gallus	China	Asia	2013
KU364605.1 |Gallus gallus|China|2014	KU364605.1	Gallus gallus	China	Asia	2014
KU364610.1 |Gallus gallus|China|2014	KU364610.1	Gallus gallus	China	Asia	2014
KU361191.1 |Gallus gallus|China|2013	KU361191.1	Gallus gallus	China	Asia	2013
KU361192.1 |Gallus gallus|China|2013	KU361192.1	Gallus gallus	China	Asia	2013
KU361193.1 |Gallus gallus|China|2013	KU361193.1	Gallus gallus	China	Asia	2013
KU361196.1 |Gallus gallus|China|2014	KU361196.1	Gallus gallus	China	Asia	2014
KU361197.1 |Gallus gallus|China|2014	KU361197.1	Gallus gallus	China	Asia	2014
KU934150.1 ||Italy|2013	KU934150.1		Italy	Europe	2013
KU934151.1 ||Italy|2013	KU934151.1		Italy	Europe	2013
KU934152.1 ||Spain|2012	KU934152.1		Spain	Europe	2012
KU934153.1 ||Spain|2012	KU934153.1		Spain	Europe	2012
KU934154.1 ||Spain|2012	KU934154.1		Spain	Europe	2012
KU934155.1 ||Spain|2012	KU934155.1		Spain	Europe	2012
KU934156.1 ||Spain|2012	KU934156.1		Spain	Europe	2012
KU934161.1 ||Spain|2012	KU934161.1		Spain	Europe	2012
KU934163.1 ||Spain|2012	KU934163.1		Spain	Europe	2012
KU934164.1 ||Spain|2012	KU934164.1		Spain	Europe	2012
KU934165.1 ||Spain|2013	KU934165.1		Spain	Europe	2013
KU934166.1 ||Spain|2013	KU934166.1		Spain	Europe	2013
KU934167.1 ||Spain|2013	KU934167.1		Spain	Europe	2013
KU934168.1 ||Spain|2013	KU934168.1		Spain	Europe	2013
KU934169.1 ||Spain|2013	KU934169.1		Spain	Europe	2013
KU934170.1 ||Spain|2013	KU934170.1		Spain	Europe	2013
KU934171.1 ||Spain|2013	KU934171.1		Spain	Europe	2013
KU934172.1 ||Spain|2013	KU934172.1		Spain	Europe	2013
KU934173.1 ||Spain|2013	KU934173.1		Spain	Europe	2013
KU934174.1 ||Spain|2013	KU934174.1		Spain	Europe	2013
KU934175.1 ||Spain|2014	KU934175.1		Spain	Europe	2014
KU934176.1 ||Spain|2014	KU934176.1		Spain	Europe	2014
KU934177.1 ||Spain|2014	KU934177.1		Spain	Europe	2014
KU934178.1 ||Spain|2014	KU934178.1		Spain	Europe	2014
KU934179.1 ||Italy|2012	KU934179.1		Italy	Europe	2012
KU934180.1 ||Italy|2013	KU934180.1		Italy	Europe	2013
KU934181.1 ||Italy|2013	KU934181.1		Italy	Europe	2013
KU934183.1 ||Italy|2014	KU934183.1		Italy	Europe	2014
KU934186.1 ||Italy|2014	KU934186.1		Italy	Europe	2014
KT957548.1 |Gallus gallus|China|2012	KT957548.1	Gallus gallus	China	Asia	2012
KT886436.1 |Gallus gallus|Poland|2004	KT886436.1	Gallus gallus	Poland	Europe	2004
KT886437.1 |Gallus gallus|Poland|2005	KT886437.1	Gallus gallus	Poland	Europe	2005
KT886438.1 |Gallus gallus|Poland|2006	KT886438.1	Gallus gallus	Poland	Europe	2006
KT886439.1 |Gallus gallus|Poland|2006	KT886439.1	Gallus gallus	Poland	Europe	2006
KT886440.1 |Gallus gallus|Poland|2006	KT886440.1	Gallus gallus	Poland	Europe	2006
KT886441.1 |Gallus gallus|Poland|2010	KT886441.1	Gallus gallus	Poland	Europe	2010
KT886442.1 |Gallus gallus|Poland|2011	KT886442.1	Gallus gallus	Poland	Europe	2011
KC692238.1 |Gallus gallus|China|2012-11	KC692238.1	Gallus gallus	China	Asia	2012-11
KC692239.1 |Gallus gallus|China|2012-01	KC692239.1	Gallus gallus	China	Asia	2012-01
KC692247.1 |Gallus gallus|China|2012-01	KC692247.1	Gallus gallus	China	Asia	2012-01
KC692249.1 |Gallus gallus|China|2012-01	KC692249.1	Gallus gallus	China	Asia	2012-01
KC692250.1 |Gallus gallus|China|2012-01	KC692250.1	Gallus gallus	China	Asia	2012-01
KC692251.1 |Gallus gallus|China|2012-11	KC692251.1	Gallus gallus	China	Asia	2012-11
KC692252.1 |Gallus gallus|China|2012-01	KC692252.1	Gallus gallus	China	Asia	2012-01
KC692265.1 |Gallus gallus|China|2012-01	KC692265.1	Gallus gallus	China	Asia	2012-01
KC692270.1 |Gallus gallus|China|2012-03	KC692270.1	Gallus gallus	China	Asia	2012-03
KC692274.1 |Gallus gallus|China|2012-11	KC692274.1	Gallus gallus	China	Asia	2012-11
KC692279.1 |Gallus gallus|China|2012-04	KC692279.1	Gallus gallus	China	Asia	2012-04
KC692286.1 |Gallus gallus|China|2010-12	KC692286.1	Gallus gallus	China	Asia	2010-12
KC692292.1 |Gallus gallus|China|2011-09	KC692292.1	Gallus gallus	China	Asia	2011-09
KC692294.1 |Gallus gallus|China|2010-12	KC692294.1	Gallus gallus	China	Asia	2010-12
KC692295.1 |Gallus gallus|China|2011-11	KC692295.1	Gallus gallus	China	Asia	2011-11
KC692302.1 |Gallus gallus|China|2011-09	KC692302.1	Gallus gallus	China	Asia	2011-09
KC692303.1 |Gallus gallus|China|2011-01	KC692303.1	Gallus gallus	China	Asia	2011-01
KC692309.1 |Gallus gallus|China|2011-04	KC692309.1	Gallus gallus	China	Asia	2011-04
KC692314.1 |Gallus gallus|China|2010-09	KC692314.1	Gallus gallus	China	Asia	2010-09
KC692317.1 |Gallus gallus|China|2011-11	KC692317.1	Gallus gallus	China	Asia	2011-11
KC692318.1 |Gallus gallus|China|2011-07	KC692318.1	Gallus gallus	China	Asia	2011-07
KC692322.1 |Gallus gallus|China|2011-12	KC692322.1	Gallus gallus	China	Asia	2011-12
KP686069.1 |Gallus gallus|China|2013-11-27	KP686069.1	Gallus gallus	China	Asia	2013-11-27
KP662631.1 |Gallus gallus|South Africa|2011-06-01	KP662631.1	Gallus gallus	South Africa	Africa	2011-06-01
KJ524580.1 |Gallus gallus|China|2011	KJ524580.1	Gallus gallus	China	Asia	2011
KJ524582.1 |Gallus gallus|China|2011	KJ524582.1	Gallus gallus	China	Asia	2011
KJ524586.1 |Gallus gallus|China|2011	KJ524586.1	Gallus gallus	China	Asia	2011
KJ524587.1 |Gallus gallus|China|2011	KJ524587.1	Gallus gallus	China	Asia	2011
KJ524594.1 |Gallus gallus|China|2011	KJ524594.1	Gallus gallus	China	Asia	2011
KJ524597.1 |Gallus gallus|China|2011	KJ524597.1	Gallus gallus	China	Asia	2011
KJ524606.1 |Gallus gallus|China|2011	KJ524606.1	Gallus gallus	China	Asia	2011
KJ524610.1 |Gallus gallus|China|2012	KJ524610.1	Gallus gallus	China	Asia	2012
KJ524612.1 |Gallus gallus|China|2012	KJ524612.1	Gallus gallus	China	Asia	2012
KJ524615.1 |Gallus gallus|China|2012	KJ524615.1	Gallus gallus	China	Asia	2012
KJ524616.1 |Gallus gallus|China|2012	KJ524616.1	Gallus gallus	China	Asia	2012
KJ524619.1 |Gallus gallus|China|2012	KJ524619.1	Gallus gallus	China	Asia	2012
KJ524622.1 |Gallus gallus|China|2012	KJ524622.1	Gallus gallus	China	Asia	2012
KJ524623.1 |Gallus gallus|China|2012	KJ524623.1	Gallus gallus	China	Asia	2012
KJ524625.1 |Gallus gallus|China|2012	KJ524625.1	Gallus gallus	China	Asia	2012
KJ524632.1 |Gallus gallus|China|2012	KJ524632.1	Gallus gallus	China	Asia	2012
KJ524638.1 |Gallus gallus|China|2012	KJ524638.1	Gallus gallus	China	Asia	2012
KJ524640.1 |Gallus gallus|China|2012	KJ524640.1	Gallus gallus	China	Asia	2012
KJ469737.1 |Gallus gallus|China|2011-12-30	KJ469737.1	Gallus gallus	China	Asia	2011-12-30
KJ469740.1 |Gallus gallus|China|2012-02-28	KJ469740.1	Gallus gallus	China	Asia	2012-02-28
KJ469741.1 |Gallus gallus|China|2012-05-04	KJ469741.1	Gallus gallus	China	Asia	2012-05-04
KJ469742.1 |Gallus gallus|China|2012-05-04	KJ469742.1	Gallus gallus	China	Asia	2012-05-04
KJ469743.1 |Gallus gallus|China|2012-05-17	KJ469743.1	Gallus gallus	China	Asia	2012-05-17
KJ469744.1 |Gallus gallus|China|2012-06-13	KJ469744.1	Gallus gallus	China	Asia	2012-06-13
KJ469746.1 |Gallus gallus|China|2013-01-25	KJ469746.1	Gallus gallus	China	Asia	2013-01-25
KJ128295.1 |Gallus gallus|China|2012-12-20	KJ128295.1	Gallus gallus	China	Asia	2012-12-20
KF663561.1 |Gallus gallus|China|2011-04	KF663561.1	Gallus gallus	China	Asia	2011-04
KF574761.1 |Gallus gallus||2012	KF574761.1	Gallus gallus			2012
KF297571.1 |Gallus gallus|United Kingdom|2010-01-21	KF297571.1	Gallus gallus	United Kingdom	Europe	2010-01-21
KC478647.1 |Gallus gallus|China|2009	KC478647.1	Gallus gallus	China	Asia	2009
KC478649.1 |Gallus gallus|China|2012	KC478649.1	Gallus gallus	China	Asia	2012
KF007201.1 |Gallus gallus|China|2011-12-30	KF007201.1	Gallus gallus	China	Asia	2011-12-30
KF007204.1 |Gallus gallus|China|2012-02-28	KF007204.1	Gallus gallus	China	Asia	2012-02-28
KF007205.1 |Gallus gallus|China|2012-05-17	KF007205.1	Gallus gallus	China	Asia	2012-05-17
KF007206.1 |Gallus gallus|China|2012-05-04	KF007206.1	Gallus gallus	China	Asia	2012-05-04
KF007207.1 |Gallus gallus|China|2012-05-04	KF007207.1	Gallus gallus	China	Asia	2012-05-04
KF007208.1 |Gallus gallus|China|2012-06-13	KF007208.1	Gallus gallus	China	Asia	2012-06-13
KF007210.1 |Gallus gallus|China|2012-09-20	KF007210.1	Gallus gallus	China	Asia	2012-09-20
KC577384.1 |Gallus gallus|China|1998	KC577384.1	Gallus gallus	China	Asia	1998
KC577398.1 |Gallus gallus|China|2009	KC577398.1	Gallus gallus	China	Asia	2009
KC577403.1 |Gallus gallus|China|2009	KC577403.1	Gallus gallus	China	Asia	2009
KC577408.1 |Gallus gallus|China|2009	KC577408.1	Gallus gallus	China	Asia	2009
KC577413.1 |Gallus gallus|China|2009	KC577413.1	Gallus gallus	China	Asia	2009
KC577421.1 |Gallus gallus|China|2010	KC577421.1	Gallus gallus	China	Asia	2010
KC577422.1 |Gallus gallus|China|2010	KC577422.1	Gallus gallus	China	Asia	2010
KC577423.1 |Gallus gallus|China|2010	KC577423.1	Gallus gallus	China	Asia	2010
JX291984.1 |Gallus gallus|China|2011	JX291984.1	Gallus gallus	China	Asia	2011
JX291986.1 |Gallus gallus|China|2011	JX291986.1	Gallus gallus	China	Asia	2011
JX291987.1 |Gallus gallus|China|2011	JX291987.1	Gallus gallus	China	Asia	2011
JX291988.1 |Gallus gallus|China|2011	JX291988.1	Gallus gallus	China	Asia	2011
JX291992.1 |Gallus gallus|China|2011	JX291992.1	Gallus gallus	China	Asia	2011
JX291994.1 |Gallus gallus|China|2011	JX291994.1	Gallus gallus	China	Asia	2011
JX291996.1 |Gallus gallus|China|2011	JX291996.1	Gallus gallus	China	Asia	2011
JX291997.1 |Gallus gallus|China|2011	JX291997.1	Gallus gallus	China	Asia	2011
JX292000.1 |Gallus gallus|China|2010	JX292000.1	Gallus gallus	China	Asia	2010
JX292001.1 |Gallus gallus|China|2010	JX292001.1	Gallus gallus	China	Asia	2010
JX292009.1 |Gallus gallus|China|2010	JX292009.1	Gallus gallus	China	Asia	2010
JX292010.1 |Gallus gallus|China|2010	JX292010.1	Gallus gallus	China	Asia	2010
JX292014.1 |Gallus gallus|China|2009	JX292014.1	Gallus gallus	China	Asia	2009
KC478590.1 |Gallus gallus|China|2012	KC478590.1	Gallus gallus	China	Asia	2012
KC478592.1 |Gallus gallus|China|2012	KC478592.1	Gallus gallus	China	Asia	2012
KC357717.1 |Gallus gallus|China|2012	KC357717.1	Gallus gallus	China	Asia	2012
KC357721.1 |Gallus gallus|China|2011	KC357721.1	Gallus gallus	China	Asia	2011
KC357722.1 |Gallus gallus|China|2012	KC357722.1	Gallus gallus	China	Asia	2012
KC357725.1 |Gallus gallus|China|2011	KC357725.1	Gallus gallus	China	Asia	2011
KC357726.1 |Gallus gallus|China|2011	KC357726.1	Gallus gallus	China	Asia	2011
KC357727.1 |Gallus gallus|China|2012	KC357727.1	Gallus gallus	China	Asia	2012
KC357729.1 |Gallus gallus|China|2012	KC357729.1	Gallus gallus	China	Asia	2012
KC357730.1 |Gallus gallus|China|2012	KC357730.1	Gallus gallus	China	Asia	2012
KC357732.1 |Gallus gallus|China|2012	KC357732.1	Gallus gallus	China	Asia	2012
KC357733.1 |Gallus gallus|China|2012	KC357733.1	Gallus gallus	China	Asia	2012
JQ693048.1 |Gallus gallus|South Korea|2010	JQ693048.1	Gallus gallus	South Korea	Asia	2010
JQ920379.1 |Gallus gallus|South Korea|2010	JQ920379.1	Gallus gallus	South Korea	Asia	2010
JQ920380.1 |Gallus gallus|South Korea|2010	JQ920380.1	Gallus gallus	South Korea	Asia	2010
JQ920382.1 |Gallus gallus|South Korea|2010	JQ920382.1	Gallus gallus	South Korea	Asia	2010
JQ920384.1 |Gallus gallus|South Korea|2010	JQ920384.1	Gallus gallus	South Korea	Asia	2010
JQ920385.1 |Gallus gallus|South Korea|2010	JQ920385.1	Gallus gallus	South Korea	Asia	2010
JQ920390.1 |Gallus gallus|South Korea|2009	JQ920390.1	Gallus gallus	South Korea	Asia	2009
JQ920391.1 |Gallus gallus|South Korea|2009	JQ920391.1	Gallus gallus	South Korea	Asia	2009
JQ920392.1 |Gallus gallus|South Korea|2009	JQ920392.1	Gallus gallus	South Korea	Asia	2009
JQ920393.1 |Gallus gallus|South Korea|2009	JQ920393.1	Gallus gallus	South Korea	Asia	2009
JQ920394.1 |Gallus gallus|South Korea|2009	JQ920394.1	Gallus gallus	South Korea	Asia	2009
JQ900103.1 |Gallus gallus|China|2010	JQ900103.1	Gallus gallus	China	Asia	2010
JQ900104.1 |Gallus gallus|China|2010	JQ900104.1	Gallus gallus	China	Asia	2010
JQ900105.1 |Gallus gallus|China|2010	JQ900105.1	Gallus gallus	China	Asia	2010
JQ900106.1 |Gallus gallus|China|2010	JQ900106.1	Gallus gallus	China	Asia	2010
JQ900109.1 |Gallus gallus|China|2010	JQ900109.1	Gallus gallus	China	Asia	2010
JQ900110.1 |Gallus gallus|China|2010	JQ900110.1	Gallus gallus	China	Asia	2010
JQ900115.1 |Gallus gallus|China|2010	JQ900115.1	Gallus gallus	China	Asia	2010
JQ900116.1 |Gallus gallus|China|2010	JQ900116.1	Gallus gallus	China	Asia	2010
JQ900117.1 |Gallus gallus|China|2010	JQ900117.1	Gallus gallus	China	Asia	2010
JQ900119.1 |Gallus gallus|China|2010	JQ900119.1	Gallus gallus	China	Asia	2010
JQ900120.1 |Gallus gallus|China|2010	JQ900120.1	Gallus gallus	China	Asia	2010
JQ900122.1 |Gallus gallus|China|2010	JQ900122.1	Gallus gallus	China	Asia	2010
JQ900123.1 |Gallus gallus|China|2010	JQ900123.1	Gallus gallus	China	Asia	2010
JQ900124.1 |Gallus gallus|China|2010	JQ900124.1	Gallus gallus	China	Asia	2010
JQ900125.1 |Gallus gallus|China|2011	JQ900125.1	Gallus gallus	China	Asia	2011
JQ900126.1 |Gallus gallus|China|2011	JQ900126.1	Gallus gallus	China	Asia	2011
JQ900132.1 |Gallus gallus|China|2011	JQ900132.1	Gallus gallus	China	Asia	2011
JQ900134.1 |Gallus gallus|China|2011	JQ900134.1	Gallus gallus	China	Asia	2011
JQ900135.1 |Gallus gallus|China|2011	JQ900135.1	Gallus gallus	China	Asia	2011
JQ900139.1 |Gallus gallus|China|2011	JQ900139.1	Gallus gallus	China	Asia	2011
JQ900140.1 |Gallus gallus|China|2011	JQ900140.1	Gallus gallus	China	Asia	2011
JX569792.1 |Gallus gallus|China|2012-05	JX569792.1	Gallus gallus	China	Asia	2012-05
JQ234966.1 |Gallus gallus|China|2010	JQ234966.1	Gallus gallus	China	Asia	2010
JQ739238.1 |Gallus gallus|China|2011	JQ739238.1	Gallus gallus	China	Asia	2011
JQ739288.1 |Gallus gallus|China|2011	JQ739288.1	Gallus gallus	China	Asia	2011
JQ739298.1 |Gallus gallus|China|2011	JQ739298.1	Gallus gallus	China	Asia	2011
JQ739301.1 |Gallus gallus|China|2011	JQ739301.1	Gallus gallus	China	Asia	2011
JQ739306.1 |Gallus gallus|China|2011	JQ739306.1	Gallus gallus	China	Asia	2011
JQ739307.1 |Gallus gallus|China|2011	JQ739307.1	Gallus gallus	China	Asia	2011
JQ739320.1 |Gallus gallus|China|2011	JQ739320.1	Gallus gallus	China	Asia	2011
JQ739328.1 |Gallus gallus|China|2011	JQ739328.1	Gallus gallus	China	Asia	2011
JQ739330.1 |Gallus gallus|China|2011	JQ739330.1	Gallus gallus	China	Asia	2011
JQ739333.1 |Gallus gallus|China|2011	JQ739333.1	Gallus gallus	China	Asia	2011
JQ739337.1 |Gallus gallus|China|2011	JQ739337.1	Gallus gallus	China	Asia	2011
JQ739338.1 |Gallus gallus|China|2011	JQ739338.1	Gallus gallus	China	Asia	2011
JQ739343.1 |Gallus gallus|China|2011	JQ739343.1	Gallus gallus	China	Asia	2011
JQ739345.1 |Gallus gallus|China|2011	JQ739345.1	Gallus gallus	China	Asia	2011
JQ739348.1 |Gallus gallus|China|2011	JQ739348.1	Gallus gallus	China	Asia	2011
JQ739354.1 |Gallus gallus|China|2011	JQ739354.1	Gallus gallus	China	Asia	2011
JQ739358.1 |Gallus gallus|China|2011	JQ739358.1	Gallus gallus	China	Asia	2011
JQ739359.1 |Gallus gallus|China|2011	JQ739359.1	Gallus gallus	China	Asia	2011
JQ739373.1 |Gallus gallus|China|2011	JQ739373.1	Gallus gallus	China	Asia	2011
JQ739377.1 |Gallus gallus|China|2011	JQ739377.1	Gallus gallus	China	Asia	2011
JQ739380.1 |Gallus gallus|China|2011	JQ739380.1	Gallus gallus	China	Asia	2011
JQ739381.1 |Gallus gallus|China|2011	JQ739381.1	Gallus gallus	China	Asia	2011
JQ739385.1 |Gallus gallus|China|2011	JQ739385.1	Gallus gallus	China	Asia	2011
JQ739388.1 |Gallus gallus|China|2011	JQ739388.1	Gallus gallus	China	Asia	2011
JQ739389.1 |Gallus gallus|China|2011	JQ739389.1	Gallus gallus	China	Asia	2011
JQ739395.1 |Gallus gallus|China|2011	JQ739395.1	Gallus gallus	China	Asia	2011
JQ739397.1 |Gallus gallus|China|2011	JQ739397.1	Gallus gallus	China	Asia	2011
JQ739408.1 |Gallus gallus|China|2011	JQ739408.1	Gallus gallus	China	Asia	2011
JQ088078.1 |Gallus gallus|Sweden|2010	JQ088078.1	Gallus gallus	Sweden	Europe	2010
JF900374.1 |Gallus gallus|Germany|2004	JF900374.1	Gallus gallus	Germany	Europe	2004
JF900375.1 ||Germany|2004	JF900375.1		Germany	Europe	2004
JF900376.1 |Gallus gallus|Germany|2005	JF900376.1	Gallus gallus	Germany	Europe	2005
JF900377.1 |Gallus gallus|Germany|2005	JF900377.1	Gallus gallus	Germany	Europe	2005
JF900378.1 |Gallus gallus|Germany|2005	JF900378.1	Gallus gallus	Germany	Europe	2005
JF900379.1 |Gallus gallus|Germany|2006	JF900379.1	Gallus gallus	Germany	Europe	2006
JF900380.1 |Gallus gallus|Germany|2006	JF900380.1	Gallus gallus	Germany	Europe	2006
JF900381.1 |Gallus gallus|Germany|2006	JF900381.1	Gallus gallus	Germany	Europe	2006
JF900382.1 |Gallus gallus|Germany|2007	JF900382.1	Gallus gallus	Germany	Europe	2007
JF900383.1 |Gallus gallus|Germany|2007	JF900383.1	Gallus gallus	Germany	Europe	2007
JF900384.1 |Gallus gallus|Germany|2007	JF900384.1	Gallus gallus	Germany	Europe	2007
JF900387.1 |Gallus gallus|Germany|2008	JF900387.1	Gallus gallus	Germany	Europe	2008
JF900388.1 |Gallus gallus|Germany|2008	JF900388.1	Gallus gallus	Germany	Europe	2008
JF900389.1 |Gallus gallus|Germany|2008	JF900389.1	Gallus gallus	Germany	Europe	2008
JF900390.1 |Gallus gallus|Germany|2008	JF900390.1	Gallus gallus	Germany	Europe	2008
JF900391.1 |Gallus gallus|Germany|2008	JF900391.1	Gallus gallus	Germany	Europe	2008
JF900392.1 |Gallus gallus|Germany|2009	JF900392.1	Gallus gallus	Germany	Europe	2009
JF900394.1 |Gallus gallus|Germany|2009	JF900394.1	Gallus gallus	Germany	Europe	2009
JF900395.1 |Gallus gallus|Germany|2009	JF900395.1	Gallus gallus	Germany	Europe	2009
JF900396.1 |Gallus gallus|Germany|2009	JF900396.1	Gallus gallus	Germany	Europe	2009
JF900397.1 |Gallus gallus|Germany|2010	JF900397.1	Gallus gallus	Germany	Europe	2010
JF900398.1 ||Germany|2010	JF900398.1		Germany	Europe	2010
JF900399.1 |Gallus gallus|Germany|2010	JF900399.1	Gallus gallus	Germany	Europe	2010
JF900401.1 |Gallus gallus|Germany|2010	JF900401.1	Gallus gallus	Germany	Europe	2010
JN022545.1 |Gallus gallus|Sweden|2010	JN022545.1	Gallus gallus	Sweden	Europe	2010
JN022546.1 |Gallus gallus|Sweden|2010	JN022546.1	Gallus gallus	Sweden	Europe	2010
JN022550.1 |Gallus gallus|Sweden|2010	JN022550.1	Gallus gallus	Sweden	Europe	2010
JN022551.1 |Gallus gallus|Sweden|2010	JN022551.1	Gallus gallus	Sweden	Europe	2010
JN022553.1 |Gallus gallus|Sweden|2010	JN022553.1	Gallus gallus	Sweden	Europe	2010
JF951368.1 |Gallus gallus|China|2010	JF951368.1	Gallus gallus	China	Asia	2010
JF951371.1 |Gallus gallus|China|2010	JF951371.1	Gallus gallus	China	Asia	2010
JF804681.1 |Gallus gallus|South Korea|2010	JF804681.1	Gallus gallus	South Korea	Asia	2010
JF804682.1 |Gallus gallus|South Korea|2010	JF804682.1	Gallus gallus	South Korea	Asia	2010
JF804683.1 |Gallus gallus|South Korea|2010	JF804683.1	Gallus gallus	South Korea	Asia	2010
JF804684.1 |Gallus gallus|South Korea|2010	JF804684.1	Gallus gallus	South Korea	Asia	2010
JF804685.1 |Gallus gallus|South Korea|2010	JF804685.1	Gallus gallus	South Korea	Asia	2010
JF804686.1 |Gallus gallus|South Korea|2010	JF804686.1	Gallus gallus	South Korea	Asia	2010
JF804688.1 |Gallus gallus|South Korea|2010	JF804688.1	Gallus gallus	South Korea	Asia	2010
JF738085.1 |Gallus gallus|China|2010-07-08	JF738085.1	Gallus gallus	China	Asia	2010-07-08
HM486953.1 |Gallus gallus|South Korea|2007	HM486953.1	Gallus gallus	South Korea	Asia	2007
HM486954.1 |Gallus gallus|South Korea|2007	HM486954.1	Gallus gallus	South Korea	Asia	2007
HM486955.1 |Gallus gallus|South Korea|2008	HM486955.1	Gallus gallus	South Korea	Asia	2008
HM486956.1 |Gallus gallus|South Korea|2009	HM486956.1	Gallus gallus	South Korea	Asia	2009
HM486957.1 |Gallus gallus|South Korea|2009	HM486957.1	Gallus gallus	South Korea	Asia	2009
HM486958.1 |Gallus gallus|South Korea|2009	HM486958.1	Gallus gallus	South Korea	Asia	2009
HM486959.1 |Gallus gallus|South Korea|2009	HM486959.1	Gallus gallus	South Korea	Asia	2009
HM486960.1 |Gallus gallus|South Korea|2010	HM486960.1	Gallus gallus	South Korea	Asia	2010
HM486961.1 |Gallus gallus|South Korea|2010	HM486961.1	Gallus gallus	South Korea	Asia	2010
HM486962.1 |Gallus gallus|South Korea|2005	HM486962.1	Gallus gallus	South Korea	Asia	2005
JF330853.1 |Gallus gallus|China|2010	JF330853.1	Gallus gallus	China	Asia	2010
JF330867.1 |Gallus gallus|China|2010	JF330867.1	Gallus gallus	China	Asia	2010
JF330869.1 |Gallus gallus|China|2010	JF330869.1	Gallus gallus	China	Asia	2010
JF330870.1 |Gallus gallus|China|2010	JF330870.1	Gallus gallus	China	Asia	2010
JF330871.1 |Gallus gallus|China|2010	JF330871.1	Gallus gallus	China	Asia	2010
JF330873.1 |Gallus gallus|China|2010	JF330873.1	Gallus gallus	China	Asia	2010
JF330874.1 |Gallus gallus|China|2010	JF330874.1	Gallus gallus	China	Asia	2010
JF330875.1 |Gallus gallus|China|2010	JF330875.1	Gallus gallus	China	Asia	2010
JF330876.1 |Gallus gallus|China|2010	JF330876.1	Gallus gallus	China	Asia	2010
JF330877.1 |Gallus gallus|China|2010	JF330877.1	Gallus gallus	China	Asia	2010
JF330886.1 |Gallus gallus|China|2010	JF330886.1	Gallus gallus	China	Asia	2010
JF330890.1 |Gallus gallus|China|2010	JF330890.1	Gallus gallus	China	Asia	2010
JF330891.1 |Gallus gallus|China|2010	JF330891.1	Gallus gallus	China	Asia	2010
JF330895.1 |Gallus gallus|China|2010	JF330895.1	Gallus gallus	China	Asia	2010
JF330897.1 |Gallus gallus|China|2010	JF330897.1	Gallus gallus	China	Asia	2010
JF330900.1 |Gallus gallus|China|2010	JF330900.1	Gallus gallus	China	Asia	2010
JF330902.1 |Gallus gallus|China|2010	JF330902.1	Gallus gallus	China	Asia	2010
JF330904.1 |Gallus gallus|China|2010	JF330904.1	Gallus gallus	China	Asia	2010
HQ840510.2 |Gallus gallus|Ukraine|2009	HQ840510.2	Gallus gallus	Ukraine	Europe	2009
HQ018894.1 |Gallus gallus|China|2010	HQ018894.1	Gallus gallus	China	Asia	2010
HQ018896.1 |Gallus gallus|China|2009	HQ018896.1	Gallus gallus	China	Asia	2009
HQ018906.1 |Gallus gallus|China|2010	HQ018906.1	Gallus gallus	China	Asia	2010
HQ018907.1 |Gallus gallus|China|2009	HQ018907.1	Gallus gallus	China	Asia	2009
HQ018916.1 |Gallus gallus|China|2010	HQ018916.1	Gallus gallus	China	Asia	2010
HQ018917.1 |Gallus gallus|China|2010	HQ018917.1	Gallus gallus	China	Asia	2010
HM132098.1 |Gallus gallus|United Kingdom|2009	HM132098.1	Gallus gallus	United Kingdom	Europe	2009
HQ398360.1 |Gallus gallus|China|2008-09	HQ398360.1	Gallus gallus	China	Asia	2008-09
HM194678.1 |Gallus gallus|China|2009	HM194678.1	Gallus gallus	China	Asia	2009
HM194687.1 |Gallus gallus|China|2009	HM194687.1	Gallus gallus	China	Asia	2009
HM194688.1 |Gallus gallus|China|2008	HM194688.1	Gallus gallus	China	Asia	2008
HM194692.1 |Gallus gallus|China|2009	HM194692.1	Gallus gallus	China	Asia	2009
HM194693.1 |Gallus gallus|China|2009	HM194693.1	Gallus gallus	China	Asia	2009
HM194698.1 |Gallus gallus|China|2009	HM194698.1	Gallus gallus	China	Asia	2009
HM194701.1 |Gallus gallus|China|2009	HM194701.1	Gallus gallus	China	Asia	2009
HM194702.1 |Gallus gallus|China|2009	HM194702.1	Gallus gallus	China	Asia	2009
HM194703.1 |Gallus gallus|China|2009	HM194703.1	Gallus gallus	China	Asia	2009
HM194709.1 |Gallus gallus|China|2009	HM194709.1	Gallus gallus	China	Asia	2009
HM194712.1 |Gallus gallus|China|2009	HM194712.1	Gallus gallus	China	Asia	2009
HM194715.1 |Gallus gallus|China|2009	HM194715.1	Gallus gallus	China	Asia	2009
HM159247.1 |Gallus gallus|China|2010-02	HM159247.1	Gallus gallus	China	Asia	2010-02
HM159253.1 |Gallus gallus|China|2009-05	HM159253.1	Gallus gallus	China	Asia	2009-05
HM159255.1 |Gallus gallus|China|2009-03	HM159255.1	Gallus gallus	China	Asia	2009-03
HM113494.1 |Gallus gallus|China|2009	HM113494.1	Gallus gallus	China	Asia	2009
HM113496.1 |Gallus gallus|China|2009	HM113496.1	Gallus gallus	China	Asia	2009
HM113497.1 |Gallus gallus|China|2009	HM113497.1	Gallus gallus	China	Asia	2009
GU938365.1 |Gallus gallus|China|2008-11	GU938365.1	Gallus gallus	China	Asia	2008-11
GU938369.1 |Gallus gallus|China|2009-01	GU938369.1	Gallus gallus	China	Asia	2009-01
GU938370.1 |Gallus gallus|China|2009-01	GU938370.1	Gallus gallus	China	Asia	2009-01
GU938388.1 |Gallus gallus|China|2009-05	GU938388.1	Gallus gallus	China	Asia	2009-05
GU938397.1 |Gallus gallus|China|2009-05	GU938397.1	Gallus gallus	China	Asia	2009-05
GU938398.1 |Gallus gallus|China|2009-05	GU938398.1	Gallus gallus	China	Asia	2009-05
GU938400.1 |Gallus gallus|China|2009-03	GU938400.1	Gallus gallus	China	Asia	2009-03
GU938402.1 |Gallus gallus|China|2009-08	GU938402.1	Gallus gallus	China	Asia	2009-08
GU938423.1 |Gallus gallus|China|2009-10	GU938423.1	Gallus gallus	China	Asia	2009-10
GU938431.1 |Gallus gallus|China|2009-10	GU938431.1	Gallus gallus	China	Asia	2009-10
GU938432.1 |Gallus gallus|China|2009-10	GU938432.1	Gallus gallus	China	Asia	2009-10
GU938433.1 |Gallus gallus|China|2009-10	GU938433.1	Gallus gallus	China	Asia	2009-10
GU938442.1 |Gallus gallus|China|2009-03	GU938442.1	Gallus gallus	China	Asia	2009-03
FN182281.1 ||Italy|2005	FN182281.1		Italy	Europe	2005
GQ885126.1 |Gallus gallus|Thailand|2008-10	GQ885126.1	Gallus gallus	Thailand	Asia	2008-10
GQ885128.1 |Gallus gallus|Thailand|2008-10	GQ885128.1	Gallus gallus	Thailand	Asia	2008-10
GQ885130.1 |Gallus gallus|Thailand|2008-12	GQ885130.1	Gallus gallus	Thailand	Asia	2008-12
GQ885132.1 |Gallus gallus|Thailand|2009-01	GQ885132.1	Gallus gallus	Thailand	Asia	2009-01
GQ885133.1 |Gallus gallus|Thailand|2009-01	GQ885133.1	Gallus gallus	Thailand	Asia	2009-01
GQ885136.1 |Gallus gallus|Thailand|2009-02	GQ885136.1	Gallus gallus	Thailand	Asia	2009-02
GQ885137.1 |Gallus gallus|Thailand|2009-02	GQ885137.1	Gallus gallus	Thailand	Asia	2009-02
GQ885139.1 |Gallus gallus|Thailand|2009-03	GQ885139.1	Gallus gallus	Thailand	Asia	2009-03
GQ503609.1 |Gallus gallus|Thailand|2008-01	GQ503609.1	Gallus gallus	Thailand	Asia	2008-01
GQ503610.1 |Gallus gallus|Thailand|2008-01	GQ503610.1	Gallus gallus	Thailand	Asia	2008-01
GQ503611.1 |Gallus gallus|Thailand|2008-01	GQ503611.1	Gallus gallus	Thailand	Asia	2008-01
GQ503612.1 |Gallus gallus|Thailand|2008-01	GQ503612.1	Gallus gallus	Thailand	Asia	2008-01
GQ503613.1 |Gallus gallus|Thailand|2008-01	GQ503613.1	Gallus gallus	Thailand	Asia	2008-01
GQ503614.1 |Gallus gallus|Thailand|2008-01	GQ503614.1	Gallus gallus	Thailand	Asia	2008-01
GQ503615.1 |Gallus gallus|Thailand|2008-01	GQ503615.1	Gallus gallus	Thailand	Asia	2008-01
GQ503616.1 |Gallus gallus|Thailand|2008-01	GQ503616.1	Gallus gallus	Thailand	Asia	2008-01
GQ503618.1 |Gallus gallus|Thailand|2008-01	GQ503618.1	Gallus gallus	Thailand	Asia	2008-01
GQ258306.1 |Gallus gallus|China|2008	GQ258306.1	Gallus gallus	China	Asia	2008
GQ258307.1 |Gallus gallus|China|2008	GQ258307.1	Gallus gallus	China	Asia	2008
GQ258309.1 |Gallus gallus|China|2008	GQ258309.1	Gallus gallus	China	Asia	2008
GQ258327.1 |Gallus gallus|China|2008	GQ258327.1	Gallus gallus	China	Asia	2008
GQ258338.1 |Gallus gallus|China|2008	GQ258338.1	Gallus gallus	China	Asia	2008
GQ253484.1 |Gallus gallus|Spain|2008	GQ253484.1	Gallus gallus	Spain	Europe	2008
GQ265931.1 |Gallus gallus|China|2005-11	GQ265931.1	Gallus gallus	China	Asia	2005-11
GQ265947.1 |Gallus gallus|China|2007	GQ265947.1	Gallus gallus	China	Asia	2007
GQ154654.1 |Gallus gallus|China|1999-09-21	GQ154654.1	Gallus gallus	China	Asia	1999-09-21
FJ807920.1 |Gallus gallus|South Korea|2004-12	FJ807920.1	Gallus gallus	South Korea	Asia	2004-12
FJ518780.1 |Gallus gallus|Malaysia|1995	FJ518780.1	Gallus gallus	Malaysia	Asia	1995
EU930432.1 |Gallus gallus|China|2007-08	EU930432.1	Gallus gallus	China	Asia	2007-08
EU930433.1 |Gallus gallus|China|2007-03	EU930433.1	Gallus gallus	China	Asia	2007-03
OP886678.1 |Gallus gallus|South Korea|2019	OP886678.1	Gallus gallus	South Korea	Asia	2019
MH397161.1 |Gallus gallus|China|2017	MH397161.1	Gallus gallus	China	Asia	2017
MK032178.1 |Gallus|China|2017	MK032178.1	Gallus	China	Asia	2017
MF447695.1 |Gallus gallus|China|2016-11-01	MF447695.1	Gallus gallus	China	Asia	2016-11-01
KX434789.1 |Gallus gallus|China|2014	KX434789.1	Gallus gallus	China	Asia	2014
KX640829.1 |Gallus gallus|China|2011	KX640829.1	Gallus gallus	China	Asia	2011
KU364612.1 |Gallus gallus|China|2012	KU364612.1	Gallus gallus	China	Asia	2012
KU934187.1 ||Italy|2014	KU934187.1		Italy	Europe	2014
KC692263.1 |Gallus gallus|China|2012-03	KC692263.1	Gallus gallus	China	Asia	2012-03
KC692264.1 |Gallus gallus|China|2012-03	KC692264.1	Gallus gallus	China	Asia	2012-03
KC692304.1 |Gallus gallus|China|2011-07	KC692304.1	Gallus gallus	China	Asia	2011-07
KC692320.1 |Gallus gallus|China|2010-12	KC692320.1	Gallus gallus	China	Asia	2010-12
KC692323.1 |Gallus gallus|China|2010-12	KC692323.1	Gallus gallus	China	Asia	2010-12
KP686068.1 |Gallus gallus|China|2013-10-16	KP686068.1	Gallus gallus	China	Asia	2013-10-16
KJ524581.1 |Gallus gallus|China|2011	KJ524581.1	Gallus gallus	China	Asia	2011
JQ764824.1 |Gallus gallus|China|2006	JQ764824.1	Gallus gallus	China	Asia	2006
KC577369.1 |Gallus gallus|China|1997	KC577369.1	Gallus gallus	China	Asia	1997
KC577374.1 |Gallus gallus|China|1999	KC577374.1	Gallus gallus	China	Asia	1999
KC577376.1 |Gallus gallus|China|1997	KC577376.1	Gallus gallus	China	Asia	1997
KC577389.1 |Gallus gallus|China|1997	KC577389.1	Gallus gallus	China	Asia	1997
KC577411.1 |Gallus gallus|China|2008	KC577411.1	Gallus gallus	China	Asia	2008
JX291989.1 |Gallus gallus|China|2011	JX291989.1	Gallus gallus	China	Asia	2011
JX291990.1 |Gallus gallus|China|2011	JX291990.1	Gallus gallus	China	Asia	2011
JX291991.1 |Gallus gallus|China|2011	JX291991.1	Gallus gallus	China	Asia	2011
JX291995.1 |Gallus gallus|China|2011	JX291995.1	Gallus gallus	China	Asia	2011
JQ900128.1 |Gallus gallus|China|2011	JQ900128.1	Gallus gallus	China	Asia	2011
JX535283.1 |Gallus gallus|China|2010-11	JX535283.1	Gallus gallus	China	Asia	2010-11
JQ739252.1 |Gallus gallus|China|2011	JQ739252.1	Gallus gallus	China	Asia	2011
JQ739316.1 |Gallus gallus|China|2011	JQ739316.1	Gallus gallus	China	Asia	2011
JF682372.1 |Gallus gallus|China|2010	JF682372.1	Gallus gallus	China	Asia	2010
JF694495.1 |Gallus gallus|China|2010	JF694495.1	Gallus gallus	China	Asia	2010
JF694497.1 |Gallus gallus|China|2010	JF694497.1	Gallus gallus	China	Asia	2010
JF951372.1 |Gallus gallus|China|2010	JF951372.1	Gallus gallus	China	Asia	2010
HQ018886.1 |Gallus gallus|China|2009	HQ018886.1	Gallus gallus	China	Asia	2009
HQ018900.1 |Gallus gallus|China|2009	HQ018900.1	Gallus gallus	China	Asia	2009
HQ018904.1 |Gallus gallus|China|2009	HQ018904.1	Gallus gallus	China	Asia	2009
HQ018913.1 |Gallus gallus|China|2010	HQ018913.1	Gallus gallus	China	Asia	2010
HM113493.1 |Gallus gallus|China|2009	HM113493.1	Gallus gallus	China	Asia	2009
GU938367.1 |Gallus gallus|China|2009-02	GU938367.1	Gallus gallus	China	Asia	2009-02
GU938368.1 |Gallus gallus|China|2009-02	GU938368.1	Gallus gallus	China	Asia	2009-02
GU938385.1 |Gallus gallus|China|2009-04	GU938385.1	Gallus gallus	China	Asia	2009-04
GU938391.1 |Gallus gallus|China|2008-12	GU938391.1	Gallus gallus	China	Asia	2008-12
GU938396.1 |Gallus gallus|China|2008-06	GU938396.1	Gallus gallus	China	Asia	2008-06
GU938409.1 |Gallus gallus|China|2009-10	GU938409.1	Gallus gallus	China	Asia	2009-10
GU938443.1 |Gallus gallus|China|2009-02	GU938443.1	Gallus gallus	China	Asia	2009-02
GQ258337.1 |Gallus gallus|China|2008	GQ258337.1	Gallus gallus	China	Asia	2008
GQ265936.1 |Gallus gallus|China|2007	GQ265936.1	Gallus gallus	China	Asia	2007
GQ265937.1 |Gallus gallus|China|2006	GQ265937.1	Gallus gallus	China	Asia	2006
GQ265943.1 |Gallus gallus|China|2005	GQ265943.1	Gallus gallus	China	Asia	2005
FJ793939.1 |Gallus gallus|China|2007-05-10	FJ793939.1	Gallus gallus	China	Asia	2007-05-10
EU650418.1 |Gallus gallus|China|2007-05	EU650418.1	Gallus gallus	China	Asia	2007-05

## Sheet: AsiaEuropeSelecivePressures
Codon
	FUBAR		FUBAR Total	MEME		MEME Total	Total
	Asia	Europe		Asia	Europe
2		1	1		1	1	2
9					1	1	1
12	1		1	1		1	2
19				1		1	1
20					1	1	1
23	1		1	1		1	2
26					1	1	1
36					1	1	1
39				1		1	1
52		1	1				1
54		1	1		1	1	2
56		1	1				1
58	1	1	2	1	1	2	4
61				1		1	1
62		1	1	1	1	2	3
64	1	1	2	1		1	3
65	1	1	2	1	1	2	4
76					1	1	1
88	1		1	1		1	2
89				1	1	2	2
92	1		1				1
95				1		1	1
96		1	1	1	1	2	3
117					1	1	1
120	1		1	1	1	2	3
128				1		1	1
130	1		1	1		1	2
132	1	1	2	1		1	3
143				1		1	1
156	1		1				1
157	1		1	1		1	2
167	1		1	1		1	2
193				1		1	1
195					1	1	1
251					1	1	1
252	1		1				1
266					1	1	1
273				1		1	1
278	1		1	1		1	2
280					1	1	1
282	1		1				1
284					1	1	1
287					1	1	1
290					1	1	1
291		1	1	1		1	2
303					1	1	1
314				1		1	1
315				1	1	2	2
321				1	1	2	2
331	1	1	2				2
333				1	1	2	2
367	1		1	1		1	2
368					1	1	1
379				1		1	1
383					1	1	1
389	1	1	2	1	1	2	4
393	1		1	1		1	2
394	1		1	1		1	2
395	1		1	1		1	2
415				1	1	2	2
416					1	1	1
433				1		1	1
436	1		1	1		1	2
480	1		1	1		1	2
483	1		1	1	1	2	3
516				1		1	1
522				1	1	2	2
Total	25	13	38	41	32	73	111

## Sheet: ChinaThailandPressures
Codon
	FUBAR		FUBAR Total	MEME		MEME Total	Total
	China	Thailand		China	Thailand
7		1	1				1
10		1	1				1
11		1	1				1
12		1	1		1	1	2
13		1	1				1
24				1		1	1
32					1	1	1
39	1	1	2	1		1	3
57				1		1	1
58	1	1	2	1		1	3
62		1	1				1
64				1		1	1
65	1	1	2	1	1	2	4
88		1	1	1		1	2
92		1	1		1	1	2
95		1	1		1	1	2
96		1	1		1	1	2
119	1	1	2				2
120	1	1	2	1	1	2	4
127				1		1	1
128		1	1				1
131		1	1				1
132		1	1				1
133				1		1	1
138				1		1	1
140		1	1				1
143		1	1				1
157				1		1	1
167	1	1	2	1	1	2	4
182		1	1				1
207					1	1	1
218		1	1				1
254				1		1	1
273				1		1	1
278	1		1	1		1	2
282	1		1				1
288				1	1	2	2
291				1		1	1
292	1	1	2	1	1	2	4
295		1	1				1
298				1		1	1
300				1		1	1
316		1	1		1	1	2
321		1	1	1	1	2	3
322				1	1	2	2
332				1		1	1
334					1	1	1
368				1		1	1
380				1		1	1
383				1	1	2	2
390	1	1	2	1	1	2	4
394				1		1	1
395		1	1				1
437	1	1	2		1	1	3
481				1		1	1
484	1	1	2	1	1	2	4
500					1	1	1
502				1		1	1
517				1		1	1
533				1		1	1
Total	12	31	43	34	20	54	97
