# Supplementary material for: The Effect of Global Spread, Epidemiology, and Control Strategies on the Evolution of the GI-19 Lineage of Infectious Bronchitis Virus
Source: Viruses. 2024 Mar 20;16(3):481. doi: 10.3390/v16030481 (PMC10974917; doi:10.3390/v16030481)
Supplement: Supplementary file 1 [file viruses-16-00481-s001.zip › Supplementary tree.nwk]

((((((((((((((((('ON951677.1_China_Asia_18_11_2021':0.0064489999999999825,('MT162600.1_China_Asia_2019':2.000000000002E-6,'MT162463.1_China_Asia_2019':0.0012780000000000014):0.006427999999999989):2.9999999999752447E-6,'MN548289.1_UnitedKingdom_Europe_2011-01':1.999999999946489E-6):0.0012840000000000629,'DQ431199.1_Netherlands_Europe_2004':2.0000000000575113E-6):0.0013600000000000279,(((((((('MT984591.1_Romania_Europe_2011':0.0012019999999999809,'MZ325298.1_Ghana_Africa_2013':0.021067000000000002):0.0026209999999999845,('MT984597.1_Romania_Europe_2012':0.006474000000000035,'MK491740.1_Italy_Europe_2016':0.01979700000000001):0.0038679999999999826):3.000000000030756E-6,('MT984599.1_Greece_Europe_2013':0.007726999999999984,'JF900399.1_Germany_Europe_2010':0.0014120000000000243):2.000000000002E-6):0.0012769999999999726,'JF900397.1_Germany_Europe_2010':2.000000000002E-6):0.0012750000000000261,((('MT984595.1_Romania_Europe_2011':0.003858999999999946,'JF900395.1_Germany_Europe_2009':2.9999999999752447E-6):0.0012780000000000014,'MT984602.1_Romania_Europe_2012':0.011610999999999982):3.000000000030756E-6,(((((('JF900384.1_Germany_Europe_2007':2.000000000002E-6,('JF900389.1_Germany_Europe_2008':0.0014029999999999876,'JF900390.1_Germany_Europe_2008':0.0014039999999999608):2.000000000002E-6):2.000000000002E-6,'JF900387.1_Germany_Europe_2008':0.0014020000000000143):2.000000000002E-6,'JF900388.1_Germany_Europe_2008':0.002803999999999973):0.0014049999999999896,'JF900391.1_Germany_Europe_2008':2.000000000002E-6):0.0014100000000000223,('JF900394.1_Germany_Europe_2009':0.0014100000000000223,'JF900396.1_Germany_Europe_2009':0.002835000000000032):2.000000000002E-6):2.000000000002E-6,'JF900392.1_Germany_Europe_2009':2.000000000002E-6):2.000000000002E-6):2.000000000002E-6):0.0012769999999999726,(('MT984598.1_Portugal_Europe_2012':0.016838999999999993,(('KT886454.1_Poland_Europe_2009':0.007850999999999997,('MK581206.1_Poland_Europe_14_12_2012':0.010782999999999987,(('MK576137.1_Poland_Europe_2014-02':0.04937200000000003,('KT886440.1_Poland_Europe_2006':0.02928599999999998,'KT886441.1_Poland_Europe_2010':2.9999999999752447E-6):0.008716000000000057):0.0024819999999999842,'KT886442.1_Poland_Europe_2011':0.003778999999999977):0.0072450000000000014):0.02226499999999998):0.0037690000000000223,'JF900398.1_Germany_Europe_2010':2.000000000002E-6):0.0012789999999999746):2.000000000002E-6,'JF900401.1_Germany_Europe_2010':0.0014190000000000036):2.000000000002E-6):0.006442000000000059,'JF900383.1_Germany_Europe_2007':0.007130000000000025):0.0012780000000000014,((('JQ991523.1_Russia__2010-03':0.015601000000000087,((('KF297571.1_UnitedKingdom_Europe_21_01_2010':0.007097999999999993,'HM132098.1_UnitedKingdom_Europe_2009':0.004066999999999987):0.017352000000000034,'JF900379.1_Germany_Europe_2006':0.005686999999999998):1.999999999946489E-6,('JF900377.1_Germany_Europe_2005':0.012958999999999998,'JF900378.1_Germany_Europe_2005':0.0028009999999999424):0.0014319999999999888):3.000000000086267E-6):0.0012839999999999518,(('JN022548.1_Sweden_Europe_2009':2.000000000002E-6,('JN022551.1_Sweden_Europe_2010':0.06277299999999997,'JN022553.1_Sweden_Europe_2010':0.002561999999999953):0.0025640000000000107):0.0012759999999999994,(('JQ088078.1_Sweden_Europe_2010':0.0012769999999999726,'JN022550.1_Sweden_Europe_2010':0.0012809999999999766):0.007722000000000007,('JN022545.1_Sweden_Europe_2010':2.9999999999752447E-6,'JN022546.1_Sweden_Europe_2010':2.000000000002E-6):0.006419999999999981):0.0012840000000000074):0.006470000000000031):2.9999999999752447E-6,(('MT984583.1_Hungary_Europe_2010':0.02229199999999998,'JF900381.1_Germany_Europe_2006':1.999999999946489E-6):0.0013560000000000239,'JF900382.1_Germany_Europe_2007':0.0014140000000000263):2.9999999999752447E-6):2.0000000000575113E-6):0.002479000000000009):0.001298999999999939,'JF900380.1_Germany_Europe_2006':0.014268000000000003):0.0013459999999999583,(('JF900374.1_Germany_Europe_2004':2.0000000000575113E-6,('JF900376.1_Germany_Europe_2005':0.0028160000000000407,'HQ840510.2_Ukraine_Europe_2009':0.14059300000000002):2.9999999999752447E-6):0.0016720000000000068,'JF900375.1_Germany_Europe_2004':0.001411000000000051):1.999999999946489E-6):2.0000000000575113E-6,(('EU914939.1_UnitedKingdom_Europe_2007':0.023704000000000003,'EF079115.1_Netherlands_Europe_2004':0.0026249999999999885):0.001206999999999958,'EF079116.1_Netherlands_Europe_2004':0.0012759999999999438):2.0000000000575113E-6):1.999999999946489E-6,((('OM525803.1_France_Europe_2005':0.0012790000000000301,'EF079118.1_France_Europe_2005':0.0012750000000000261):2.9999999999752447E-6,'EF079117.1_France_Europe_2005':2.0000000000575113E-6):0.0012769999999999726,((('MK491728.1_Italy_Europe_2016':0.0025600000000000067,('MK491743.1_Italy_Europe_2016':2.0000000000575113E-6,'KC795604.1_China_Asia_21_07_2011':2.0000000000575113E-6):1.999999999946489E-6):0.0012710000000000221,'MK491751.1_Italy_Europe_2017':0.0012710000000000221):2.0000000000575113E-6,'MK491748.1_Italy_Europe_2017':0.0012680000000000469):0.002557999999999949):0.0012769999999999726):2.0000000000575113E-6,(((((((('MK491671.1_Italy_Europe_03_12_2012':2.000000000002E-6,(('MK491675.1_Italy_Europe_20_02_2013':0.0012890000000000401,'MK491686.1_Italy_Europe_06_11_2013':0.002587000000000006):0.0026089999999999725,'MK491689.1_Italy_Europe_02_12_2013':0.002616000000000007):0.0012719999999999954):0.002576999999999996,('MK491673.1_Italy_Europe_04_01_2012':0.005201000000000011,('MK491677.1_Italy_Europe_26_02_2013':0.0012969999999999926,('MK491678.1_Italy_Europe_25_06_2013':0.007579000000000002,('MK491755.1_Italy_Europe_10_12_2013':3.000000000030756E-6,'KU934150.1_Italy_Europe_2013':2.0000000000575113E-6):0.017216999999999982):3.430000000000377E-4):0.0012869999999999826):2.000000000002E-6):0.0012880000000000114,(((('MK491759.1_Italy_Europe_31_03_2014':0.0038650000000000073,('MK491692.1_Italy_Europe_18_02_2014':2.000000000002E-6,('MK491693.1_Italy_Europe_28_02_2014':0.0012880000000000114,('MK491696.1_Italy_Europe_13_03_2014':2.0000000000575113E-6,'KU934151.1_Italy_Europe_2013':2.0000000000575113E-6):0.0012849999999999806):2.000000000002E-6):2.000000000002E-6):0.0012860000000000094,'MK491699.1_Italy_Europe_27_06_2014':0.0038940000000000086):0.0012929999999999886,((('MK491674.1_Italy_Europe_30_01_2013':0.002581999999999973,'MK491681.1_Italy_Europe_18_07_2013':0.0012919999999999598):2.000000000002E-6,'MK491758.1_Italy_Europe_26_02_2013':0.0012890000000000401):0.0012900000000000134,((('MK491679.1_Italy_Europe_28_06_2013':0.0012889999999999846,'MK491757.1_Italy_Europe_13_09_2013':0.0038799999999999946):2.0000000000575113E-6,'MK491685.1_Italy_Europe_24_09_2013':0.0012920000000000154):0.0012889999999999846,'MK491682.1_Italy_Europe_16_07_2013':0.002585999999999977):2.000000000002E-6):2.000000000002E-6):0.0038759999999999906,'MK491676.1_Italy_Europe_22_02_2013':0.005184999999999995):2.000000000002E-6):0.0012880000000000114,(((((('MK491683.1_Italy_Europe_28_08_2013':2.000000000002E-6,'MK491690.1_Italy_Europe_10_01_2014':0.0012880000000000114):2.9999999999752447E-6,'MK491697.1_Italy_Europe_08_04_2014':0.0038759999999999906):0.0025900000000000367,('MK491760.1_Italy_Europe_01_03_2013':2.000000000002E-6,'MK491680.1_Italy_Europe_24_06_2013':0.0025860000000000327):0.0012900000000000134):3.000000000030756E-6,(((((('MK491701.1_Italy_Europe_04_09_2014':0.005235999999999963,'MK491705.1_Italy_Europe_23_03_2015':0.005201999999999984):2.0000000000575113E-6,('MK491722.1_Italy_Europe_15_09_2015':0.0012979999999999658,'MK491732.1_Italy_Europe_2016':0.003908999999999996):3.000000000030756E-6):1.999999999946489E-6,'MK491704.1_Italy_Europe_23_12_2014':1.999999999946489E-6):2.0000000000575113E-6,('MK491713.1_Italy_Europe_27_04_2015':0.001294999999999935,(('MK491726.1_Italy_Europe_2016':3.000000000030756E-6,('MK491734.1_Italy_Europe_2016':0.006512999999999991,('MK491752.1_Italy_Europe_2017':0.0012929999999999886,'MK491753.1_Italy_Europe_2017':1.999999999946489E-6):0.007879000000000025):3.000000000030756E-6):1.999999999946489E-6,'MK491737.1_Italy_Europe_2016':0.0012979999999999658):0.0012969999999999926):2.0000000000575113E-6):1.999999999946489E-6,(('MK491729.1_Italy_Europe_2016':0.003910000000000025,'MK491735.1_Italy_Europe_2016':2.000000000002E-6):2.000000000002E-6,('MK491733.1_Italy_Europe_2016':0.0025949999999999585,'MK491736.1_Italy_Europe_2016':0.0012959999999999638):0.003912000000000027):0.0012959999999999638):2.0000000000575113E-6,(('MK491730.1_Italy_Europe_2016':0.005191999999999974,('MK491746.1_Italy_Europe_2017':0.0012920000000000154,'MK491750.1_Italy_Europe_2017':2.0000000000575113E-6):1.999999999946489E-6):0.0012990000000000501,'MK491745.1_Italy_Europe_2016':0.0012850000000000361):0.0012969999999999926):0.005188999999999999):0.002585999999999977,('MK491694.1_Italy_Europe_11_03_2014':2.9999999999752447E-6,'MK491695.1_Italy_Europe_09_07_2013':0.0012840000000000074):0.0038690000000000113):0.0012940000000000174,(('MK491684.1_Italy_Europe_10_09_2013':2.9999999999752447E-6,'MK491688.1_Italy_Europe_06_12_2013':0.0012900000000000134):0.0012950000000000461,(((('MK491700.1_Italy_Europe_29_09_2014':0.002572999999999992,(((((((('MK491706.1_Italy_Europe_27_03_2015':0.0012889999999999846,'MK491727.1_Italy_Europe_2016':0.002589999999999981):2.0000000000575113E-6,'MK491716.1_Italy_Europe_25_05_2015':0.0012900000000000134):1.999999999946489E-6,'MK491710.1_Italy_Europe_20_04_2015':1.999999999946489E-6):2.0000000000575113E-6,('MK491711.1_Italy_Europe_24_04_2015':0.0012900000000000134,('MK491717.1_Italy_Europe_15_06_2015':0.0013009999999999966,'MK491719.1_Italy_Europe_03_08_2015':0.0013040000000000274):0.0012879999999999558):2.0000000000575113E-6):1.999999999946489E-6,'MK491741.1_Italy_Europe_2016':0.002581999999999973):0.0025770000000000515,'MK491707.1_Italy_Europe_31_03_2015':3.000000000030756E-6):0.0012849999999999806,'MK491738.1_Italy_Europe_2016':0.009098999999999968):2.000000000002E-6,'MK491754.1_Italy_Europe_10_12_2013':0.0012860000000000094):0.0012860000000000094):2.000000000002E-6,'MK491724.1_Italy_Europe_19_11_2015':2.000000000002E-6):2.000000000002E-6,'MK491698.1_Italy_Europe_24_06_2014':0.002576999999999996):0.0012840000000000074,(('MK491702.1_Italy_Europe_18_11_2014':0.0012830000000000341,'MK491703.1_Italy_Europe_16_12_2014':0.007755000000000012):2.000000000002E-6,(('MK491708.1_Italy_Europe_01_04_2015':0.0012890000000000401,(('MK491712.1_Italy_Europe_28_04_2015':0.002578999999999998,'MK491721.1_Italy_Europe_27_08_2015':0.002585000000000004):2.000000000002E-6,('MK491714.1_Italy_Europe_28_04_2015':2.000000000002E-6,'MK491720.1_Italy_Europe_04_08_2015':2.000000000002E-6):2.000000000002E-6):2.000000000002E-6):3.000000000030756E-6,'MK491725.1_Italy_Europe_01_03_2016':0.005179000000000045):0.002575999999999967):2.000000000002E-6):0.005178000000000016):0.0012820000000000054):2.9999999999752447E-6):2.000000000002E-6,'MK491747.1_Italy_Europe_2017':0.0012900000000000134):0.0016750000000000376,((((((((('MW767471.1_China_Asia_2016':0.007859000000000005,'MT990975.1_China_Asia_2016':0.0013179999999999858):0.0024049999999999905,'MW767472.1_China_Asia_2016':0.007996999999999976):0.02800400000000003,'KX302867.1_China_Asia_2015':0.06295699999999999):0.026725,(('MT984590.1_Hungary_Europe_2011':0.03191699999999997,((((('MN615430.1_China_Asia_16_03_2016':0.006354000000000026,'MF447687.1_China_Asia_01_01_2017':0.0013500000000000179):0.01875300000000002,('MG191013.1_Thailand_Asia_25_03_2016':0.013858999999999955,'MG191071.1_Thailand_Asia_01_07_2014':0.0018089999999999495):0.046589999999999965):0.008643999999999985,((('MH397161.1_China_Asia_2017':2.000000000002E-6,'MK032178.1_China_Asia_2017':2.000000000002E-6):0.0022199999999999998,'MF447695.1_China_Asia_01_11_2016':0.014291000000000054):0.015305000000000013,'KU934187.1_Italy_Europe_2014':0.147235):0.01810600000000001):0.03911300000000001,('KX434789.1_China_Asia_2014':0.04722099999999996,('KJ524581.1_China_Asia_2011':0.0067030000000000145,'GU938385.1_China_Asia_2009-04':0.008993000000000029):0.08581099999999997):0.04124300000000003):0.017888000000000015,'HQ018917.1_China_Asia_2010':0.06516100000000002):0.03275499999999998):0.04646499999999998,(('KX107674.1_China_Asia_07_01_2013':2.000000000002E-6,'KX107728.1_China_Asia_02_01_2013':0.0025069999999999815):0.010357999999999978,(('KC692247.1_China_Asia_2012-01':0.0015470000000000206,'KJ524612.1_China_Asia_2012':0.0022679999999999922):0.022368,('GU938365.1_China_Asia_2008-11':0.048333000000000015,'GU938442.1_China_Asia_2009-03':0.003601000000000021):0.063133):0.010629):0.020448999999999995):0.005859999999999976):0.050979,((((((('KU934152.1_Spain_Europe_2012':0.0012840000000000074,'KU934154.1_Spain_Europe_2012':0.005174000000000012):2.9999999999752447E-6,(('KU934169.1_Spain_Europe_2013':0.002568999999999988,'KU934171.1_Spain_Europe_2013':2.9999999999752447E-6):0.0012840000000000074,'KU934172.1_Spain_Europe_2013':0.0025740000000000207):2.000000000002E-6):2.000000000002E-6,((('KU934163.1_Spain_Europe_2012':2.000000000002E-6,('KU934166.1_Spain_Europe_2013':2.000000000002E-6,'KU934167.1_Spain_Europe_2013':2.9999999999752447E-6):0.0064830000000000165):0.0012860000000000094,'KU934165.1_Spain_Europe_2013':0.0025760000000000227):2.000000000002E-6,'KU934164.1_Spain_Europe_2012':2.000000000002E-6):0.002576999999999996):0.0012849999999999806,'KU934153.1_Spain_Europe_2012':0.0038790000000000213):2.9999999999752447E-6,'KU934161.1_Spain_Europe_2012':0.0012889999999999846):2.9999999999752447E-6,'KU934156.1_Spain_Europe_2012':2.000000000002E-6):2.000000000002E-6,'KU934155.1_Spain_Europe_2012':0.0012869999999999826):0.0019779999999999798):0.001699000000000006,(('KU934168.1_Spain_Europe_2013':0.0012759999999999994,'KU934175.1_Spain_Europe_2014':0.0012759999999999994):0.002607000000000026,((('KU934170.1_Spain_Europe_2013':2.000000000002E-6,('KU934176.1_Spain_Europe_2014':0.0012820000000000054,'KU934177.1_Spain_Europe_2014':2.9999999999752447E-6):0.0038590000000000013):0.0013150000000000106,'KU934174.1_Spain_Europe_2013':0.006415999999999977):0.0012909999999999866,'KU934173.1_Spain_Europe_2013':0.0025169999999999915):2.9999999999752447E-6):0.006604999999999972):0.0043159999999999865,'KU934178.1_Spain_Europe_2014':0.010158):0.08657500000000001,('KU934179.1_Italy_Europe_2012':0.13628099999999999,'KU934181.1_Italy_Europe_2013':0.008589000000000013):0.00991700000000001):0.005052000000000001,((('MK491761.1_Italy_Europe_06_11_2013':2.000000000002E-6,'KU934180.1_Italy_Europe_2013':2.000000000002E-6):2.000000000002E-6,'KU934183.1_Italy_Europe_2014':0.0013100000000000334):0.0029629999999999934,'KU934186.1_Italy_Europe_2014':0.015937000000000034):0.012761999999999996):0.03478000000000003):0.01872499999999999,(('GQ253482.1_Spain_Europe_2008':2.000000000002E-6,'GQ253483.1_Spain_Europe_2008':0.0025580000000000047):0.009429999999999994,(('GQ253485.1_Spain_Europe_2009':0.010191999999999979,'GQ253484.1_Spain_Europe_2008':0.008252999999999955):0.002778999999999976,'GQ253486.1_Spain_Europe_2009':0.012498999999999927):0.0025160000000000737):0.0041160000000000085):6.579999999999364E-4,(('MT984594.1_Greece_Europe_2011':0.04062600000000005,'FN182281.1_Italy_Europe_2005':0.010675000000000046):0.0037089999999999623,('KX272465.1_Sudan_Africa_01_12_2014':0.038968999999999976,'KP662631.1_SouthAfrica_Africa_01_06_2011':0.02744399999999997):0.005070000000000019):2.9999999999752447E-6):0.0012760000000000549):0.0038359999999999506,((('MT984592.1_Belarus_Europe_2011':0.01589099999999999,'OM525806.1_Slovakia_Europe_2006':0.07201899999999994):0.0022659999999999902,('MK581205.1_Poland_Europe_23_09_2004':0.003801999999999972,'MT984589.1_Ukraine_Europe_2011':0.01702699999999996):0.002597999999999989):2.0000000000575113E-6,(('KT886436.1_Poland_Europe_2004':0.0040200000000000236,'KT886437.1_Poland_Europe_2005':0.004070000000000018):0.0026969999999999494,('KT886438.1_Poland_Europe_2006':0.004022999999999999,'KT886439.1_Poland_Europe_2006':0.007235000000000047):1.999999999946489E-6):0.01166900000000004):1.999999999946489E-6):0.0012750000000000261,('OM525804.1_Greece_Europe_2005':0.007934000000000108,'OM525805.1_Hungary_Europe_2006':0.014505000000000046):0.0036729999999999263):0.0012870000000000381,(((('KU900740.1_SouthKorea_Asia_2005':0.021177,'FJ807931.1_SouthKorea_Asia_06_12_2004':0.0038960000000000106):0.008979999999999988,('FJ807927.1_SouthKorea_Asia_29_08_2003':0.0012710000000000221,'FJ807928.1_SouthKorea_Asia_31_10_2003':0.003862000000000032):0.002566999999999986):1.999999999946489E-6,'KX236001.1_China_Asia_2003':0.01843499999999998):0.0012830000000000341,(('FJ807923.1_SouthKorea_Asia_20_03_2004':0.0012680000000000469,'FJ807924.1_SouthKorea_Asia_19_04_2004':0.0012680000000000469):2.9999999999752447E-6,'FJ807925.1_SouthKorea_Asia_30_09_2002':0.008965999999999974):0.009000000000000008):2.0000000000575113E-6):1.999999999946489E-6,(('KU900739.1_SouthKorea_Asia_2003':3.000000000086267E-6,'FJ807922.1_SouthKorea_Asia_29_01_2005':0.016846000000000028):0.001282999999999923,('FJ807929.1_SouthKorea_Asia_31_10_2003':0.0038400000000000656,'FJ807930.1_SouthKorea_Asia_07_11_2003':0.0038449999999999873):0.0012409999999999366):0.0025680000000000147):0.004169000000000089,'FJ807920.1_SouthKorea_Asia_2004-12':0.07646100000000006):0.016934999999999922,(((((('GQ503610.1_Thailand_Asia_2008-01':2.000000000002E-6,'GQ503614.1_Thailand_Asia_2008-01':0.0012699999999999934):2.000000000002E-6,'GQ503612.1_Thailand_Asia_2008-01':0.0025450000000000195):0.0013150000000000106,'GQ503613.1_Thailand_Asia_2008-01':0.001222999999999974):0.063834,'FJ518780.1_Malaysia_Asia_1995':0.09609200000000001):0.07771600000000001,'JX535283.1_China_Asia_2010-11':0.268891):0.06048300000000001,(('KC577369.1_China_Asia_1997':0.0012909999999999866,'KC577389.1_China_Asia_1997':0.0038750000000000173):0.0012989999999999946,'KC577376.1_China_Asia_1997':0.0038750000000000173):0.269342):0.06461999999999996):0.0020020000000000593,((((('OM525802.1_China_Asia_2005':0.008390000000000009,'KC692281.1_China_Asia_2010-09':0.01574500000000001):0.006087999999999982,(('MH181793.1_China_Asia_2006':0.020884000000000014,'KX302866.1_China_Asia_2004':0.005015999999999965):0.01745800000000003,'KX219797.1_China_Asia_2002-01':0.013905000000000056):0.003426999999999958):0.011573000000000055,'KX252779.1_China_Asia_2006':0.030501000000000056):0.017409999999999926,'KX375808.1_China_Asia_1999':0.050093):0.0065990000000000215,'KX252791.1_China_Asia_1998':0.027505):6.530000000000147E-4):9.504999999999653E-4,(((((((((('MZ516822.1_China_Asia_2020':2.000000000002E-6,'MW767469.1_China_Asia_2019':0.005097000000000018):0.007643999999999984,'MT162580.1_China_Asia_2019':2.9999999999752447E-6):0.008251000000000008,'MN128014.1_China_Asia_05_07_2018':0.0019019999999999593):0.005122999999999989,'MW560648.1_China_Asia_2020':0.018652000000000002):0.005577000000000054,('MW560645.1_China_Asia_2020':0.01137699999999997,'MH427454.1_China_Asia_2016':0.006337999999999955):0.0050320000000000364):1.999999999946489E-6,('KX259251.1_China_Asia_2010':2.0000000000575113E-6,'JF330878.1_China_Asia_2010':0.0012490000000000556):0.010156999999999972):0.005446000000000062,'MN262521.1_China_Asia_2014':0.032699000000000034):0.003653999999999935,(('KX107800.1_China_Asia_22_10_2013':0.018054000000000014,'HM106336.1_China_Asia_2010-03':0.012753000000000014):0.005707999999999935,('EU930432.1_China_Asia_2007-08':0.004951000000000039,'EU930433.1_China_Asia_2007-03':0.0013150000000000661):0.03621199999999991):0.003375000000000017):0.02295400000000003,('KX252772.1_China_Asia_2003':0.019013999999999975,('KX364298.1_China_Asia_2005':0.013287000000000049,'KX348114.1_China_Asia_2005':0.00833900000000004):0.04472199999999993):0.008460000000000023):2.0000000000575113E-6,((('KC577380.1_China_Asia_1997':0.003853999999999913,'KC577385.1_China_Asia_1996':0.0012579999999999814):0.011825000000000085,'KC577395.1_China_Asia_1993':0.045308000000000015):0.006436999999999915,('KX185056.1_China_Asia_2014':0.04478599999999999,((((('KX364290.1_China_Asia_2010':2.0000000000575113E-6,'JF330868.1_China_Asia_2010':2.0000000000575113E-6):0.02487600000000001,('KJ524590.1_China_Asia_2011':0.00394899999999998,(('KC577407.1_China_Asia_2009':2.9999999999752447E-6,'GU938393.1_China_Asia_2009-06':1.999999999946489E-6):0.003807000000000005,('JQ900097.1_China_Asia_2009':0.007657999999999943,'JQ900099.1_China_Asia_2009':0.0012839999999999518):0.0025140000000000162):0.004982000000000042):0.016325000000000034):0.006723999999999952,((('KX252789.1_China_Asia_2009':1.999999999946489E-6,'HM194662.1_China_Asia_2009':1.999999999946489E-6):0.0038489999999999913,'HM194657.1_China_Asia_2009':0.0012520000000000309):0.014554000000000067,(('JQ900136.1_China_Asia_2011':0.0012600000000000389,'JQ900138.1_China_Asia_2011':0.0012609999999999566):0.004835000000000034,'JX080381.1_China_Asia_10_08_2007':0.01188100000000003):0.017622000000000027):0.008565999999999963):0.007642999999999955,((((('GU111581.1_Thailand_Asia_2009-10':0.009631999999999974,(((('GQ885126.1_Thailand_Asia_2008-10':1.999999999946489E-6,('GQ885128.1_Thailand_Asia_2008-10':0.0025410000000000155,'GQ885130.1_Thailand_Asia_2008-12':0.0012690000000000756):1.999999999946489E-6):2.9999999999752447E-6,'GQ885139.1_Thailand_Asia_2009-03':0.002545999999999937):0.0025850000000000595,((('GQ885132.1_Thailand_Asia_2009-01':0.0025260000000000282,'GQ503616.1_Thailand_Asia_2008-01':0.0025170000000001025):1.999999999946489E-6,(('GQ503609.1_Thailand_Asia_2008-01':0.0012569999999999526,'GQ503618.1_Thailand_Asia_2008-01':0.002518999999999938):2.0000000000575113E-6,'GQ503615.1_Thailand_Asia_2008-01':3.000000000086267E-6):1.999999999946489E-6):0.0012579999999999814,'GQ503611.1_Thailand_Asia_2008-01':2.9999999999752447E-6):0.0012140000000000484):0.0068909999999999805,('GQ885133.1_Thailand_Asia_2009-01':2.0000000000575113E-6,('GQ885136.1_Thailand_Asia_2009-02':0.0012660000000001004,'GQ885137.1_Thailand_Asia_2009-02':0.0025370000000000115):0.0012659999999999894):0.008512999999999993):0.006356999999999946):0.00346600000000008,((((((('MG190958.1_Thailand_Asia_06_11_2015':1.999999999946489E-6,('MG190959.1_Thailand_Asia_06_11_2015':0.0012849999999999806,'MG191035.1_Thailand_Asia_19_02_2016':0.0012840000000000629):1.999999999946489E-6):2.0000000000575113E-6,'MG191027.1_Thailand_Asia_11_06_2016':0.0012870000000000381):0.001638999999999946,('MG190994.1_Thailand_Asia_26_11_2015':0.005168000000000061,(((('MG191007.1_Thailand_Asia_17_06_2016':0.0012830000000000341,'MG191046.1_Thailand_Asia_10_10_2016':0.002566999999999986):1.999999999946489E-6,'MG191057.1_Thailand_Asia_16_09_2016':0.002567999999999959):3.000000000086267E-6,('MG191042.1_Thailand_Asia_09_09_2016':1.999999999946489E-6,('MG191043.1_Thailand_Asia_29_08_2016':0.0012879999999999558,'MG191045.1_Thailand_Asia_29_08_2016':2.9999999999752447E-6):0.0012849999999999806):0.0012840000000000629):2.9999999999752447E-6,((('MG191058.1_Thailand_Asia_22_07_2016':0.003919000000000006,'MG191063.1_Thailand_Asia_20_10_2016':0.0038610000000000033):2.000000000002E-6,('MG191065.1_Thailand_Asia_01_11_2016':0.0012869999999999826,'MG191066.1_Thailand_Asia_02_11_2016':1.999999999946489E-6):0.0012850000000000361):2.000000000002E-6,('MG191061.1_Thailand_Asia_30_09_2016':1.999999999946489E-6,'MG272490.1_Thailand_Asia_2017':0.003854999999999942):0.0012870000000000381):0.002566999999999986):0.0025420000000000442):0.003514999999999935):0.003921999999999981,'MG191028.1_Thailand_Asia_15_01_2016':0.004201999999999928):0.008697999999999984,(((((((((('MG190960.1_Thailand_Asia_09_11_2015':1.999999999946489E-6,('MG191024.1_Thailand_Asia_08_01_2016':2.9999999999752447E-6,'MG191041.1_Thailand_Asia_09_09_2016':0.0038559999999999706):0.0012820000000000054):0.0012880000000000669,'MG191059.1_Thailand_Asia_31_05_2016':0.002566999999999986):0.0012820000000000054,('MG190962.1_Thailand_Asia_24_11_2015':0.012805999999999984,('MG191029.1_Thailand_Asia_18_01_2016':1.999999999946489E-6,'MG191040.1_Thailand_Asia_18_05_2016':0.0038469999999999893):0.0038529999999999953):2.0000000000575113E-6):2.9999999999752447E-6,'MG190971.1_Thailand_Asia_14_01_2015':0.0012809999999999766):2.0000000000575113E-6,((('MG190963.1_Thailand_Asia_04_11_2015':0.0012710000000000221,'MG191012.1_Thailand_Asia_25_03_2016':0.003864000000000034):0.0025760000000000227,('MG191011.1_Thailand_Asia_21_03_2016':0.0034490000000000354,'MG191019.1_Thailand_Asia_12_04_2016':0.005177000000000043):0.001719000000000026):1.999999999946489E-6,(('MG190987.1_Thailand_Asia_04_12_2015':0.0012859999999999538,'MG191037.1_Thailand_Asia_07_04_2016':0.0038639999999999786):0.0012739999999999974,'MG190995.1_Thailand_Asia_04_12_2015':1.999999999946489E-6):0.0012790000000000301):0.0012800000000000589):0.0014059999999999073,'MG191047.1_Thailand_Asia_07_01_2015':1.999999999946489E-6):3.000000000086267E-6,((('MG191008.1_Thailand_Asia_09_03_2016':0.005156999999999967,'MG191017.1_Thailand_Asia_11_02_2016':0.0013009999999999966):0.0012729999999999686,'MG191032.1_Thailand_Asia_05_02_2016':1.999999999946489E-6):0.003920000000000035,'MG191033.1_Thailand_Asia_09_02_2016':0.04630699999999999):0.005098000000000047):0.00831599999999999,('MG191014.1_Thailand_Asia_28_03_2016':0.002271000000000023,'MG191060.1_Thailand_Asia_30_08_2016':0.01765899999999998):0.004858000000000029):0.0042919999999999625,((('MG190961.1_Thailand_Asia_19_11_2015':0.04391099999999998,'MG190968.1_Thailand_Asia_11_12_2014':0.022779999999999967):0.003041999999999989,'MG191039.1_Thailand_Asia_16_05_2016':0.025917000000000023):0.02719100000000002,('MG190982.1_Thailand_Asia_20_03_2015':0.049708000000000085,'MG191076.1_Thailand_Asia_24_09_2014':0.014469000000000065):0.013507999999999964):0.0012999999999999678):0.0013090000000000046,'MG190997.1_Thailand_Asia_14_12_2015':0.012654999999999972):2.3799999999996047E-4):2.0000000000575113E-6,(((((((((((('MG190964.1_Thailand_Asia_02_11_2015':3.000000000086267E-6,'MG191015.1_Thailand_Asia_28_03_2016':0.0012760000000000549):1.999999999946489E-6,'MG191023.1_Thailand_Asia_21_04_2016':0.0012759999999999438):0.0012780000000000014,('MG190993.1_Thailand_Asia_27_07_2015':3.000000000086267E-6,'MG191073.1_Thailand_Asia_28_08_2014':0.0025540000000000562):0.002553999999999945):2.9999999999752447E-6,'MG190973.1_Thailand_Asia_13_01_2015':2.9999999999752447E-6):2.0000000000575113E-6,'MG190980.1_Thailand_Asia_09_03_2015':0.0038409999999999833):0.0012739999999999974,'MG191055.1_Thailand_Asia_15_05_2015':0.0012879999999999558):0.0012849999999999806,'MG190991.1_Thailand_Asia_15_09_2015':0.0012769999999999726):2.0000000000575113E-6,(((('MG190969.1_Thailand_Asia_30_01_2015':0.0012750000000000261,'MG191038.1_Thailand_Asia_05_06_2016':0.005117000000000038):1.999999999946489E-6,'MG191056.1_Thailand_Asia_29_05_2015':0.0012769999999999726):1.999999999946489E-6,'MG190999.1_Thailand_Asia_12_12_2014':1.999999999946489E-6):2.0000000000575113E-6,'MG191048.1_Thailand_Asia_26_01_2015':0.0012799999999999478):0.0012760000000000549):1.999999999946489E-6,((((('MG190966.1_Thailand_Asia_11_09_2014':1.999999999946489E-6,('MG191004.1_Thailand_Asia_30_09_2014':0.0012729999999999686,'MG191077.1_Thailand_Asia_29_09_2014':0.006407999999999969):1.999999999946489E-6):0.0026080000000000547,(((('MG190974.1_Thailand_Asia_05_02_2015':2.0000000000575113E-6,('MG190985.1_Thailand_Asia_14_05_2015':0.00512199999999996,'MG191049.1_Thailand_Asia_06_02_2015':0.003819000000000017):2.0000000000575113E-6):1.999999999946489E-6,'MG190986.1_Thailand_Asia_04_06_2015':0.0063870000000000315):0.0012759999999999438,(('MG191010.1_Thailand_Asia_14_03_2016':0.0012750000000000261,'MG191036.1_Thailand_Asia_01_04_2016':0.0012840000000000629):0.0012969999999999926,'MG191022.1_Thailand_Asia_28_04_2016':0.007736000000000021):0.002545999999999937):0.0013260000000000494,'MG190990.1_Thailand_Asia_20_08_2015':0.007674999999999987):0.0025640000000000107):0.005070999999999937,'MG191005.1_Thailand_Asia_12_10_2014':0.001274999999999915):2.0000000000575113E-6,(((('MG190972.1_Thailand_Asia_23_01_2015':0.0012750000000000261,('MG191050.1_Thailand_Asia_09_02_2015':0.0012739999999999974,'MG191074.1_Thailand_Asia_19_08_2014':0.002554999999999974):2.0000000000575113E-6):1.999999999946489E-6,'MG190977.1_Thailand_Asia_11_02_2015':1.999999999946489E-6):2.0000000000575113E-6,'MG190975.1_Thailand_Asia_05_02_2015':0.0012760000000000549):0.001274999999999915,(('MG191003.1_Thailand_Asia_12_12_2014':0.008998000000000062,'MG191025.1_Thailand_Asia_11_01_2016':0.013016000000000028):0.0012529999999999486,'MG191052.1_Thailand_Asia_26_02_2015':0.006391999999999953):0.0012820000000000054):2.0000000000575113E-6):2.0000000000575113E-6,'MG190984.1_Thailand_Asia_16_03_2015':2.0000000000575113E-6):1.999999999946489E-6):1.999999999946489E-6,(('MG190970.1_Thailand_Asia_03_02_2015':0.008473000000000008,'MG190983.1_Thailand_Asia_02_03_2015':0.005090999999999957):0.011052000000000062,'MG191053.1_Thailand_Asia_02_03_2015':3.000000000086267E-6):0.0012779999999998903):0.0012780000000001124,(('MG190978.1_Thailand_Asia_13_02_2015':0.00390899999999994,('MG272486.1_Thailand_Asia_2015':0.00822299999999998,('MG272487.1_Thailand_Asia_2015':2.9999999999752447E-6,'MG272489.1_Thailand_Asia_2016':0.0012840000000000074):0.038397000000000014):0.0020689999999999875):0.002518999999999938,'MG190979.1_Thailand_Asia_20_02_2015':1.999999999946489E-6):0.003826000000000107):2.9999999999752447E-6,(('MG190965.1_Thailand_Asia_12_12_2014':0.04286099999999998,'MG191000.1_Thailand_Asia_12_12_2014':0.01365700000000003):0.0030999999999999917,'MG190967.1_Thailand_Asia_29_10_2014':0.010232999999999937):2.0000000000575113E-6):2.9999999999752447E-6):0.0014039999999999608,('MG191002.1_Thailand_Asia_08_12_2014':0.02284699999999995,'MG191006.1_Thailand_Asia_30_09_2014':0.018383999999999956):0.003981000000000012):0.007767000000000079):0.0035999999999999366,'OP612312.1_Indonesia_Asia_08_11_2018':0.05683299999999997):0.0010120000000000129,'KU949746.1_Malaysia_Asia_16_01_2015':0.07882499999999998):0.03602300000000003,'EU930434.1_China_Asia_2007-01':0.05310900000000007):0.0016699999999999493):0.0017040000000000388,('GQ258333.1_China_Asia_2008':0.022230000000000083,((((((((((((((((((((((('MT544406.1_China_Asia_28_05_2019':1.999999999946489E-6,'MT544407.1_China_Asia_17_05_2019':1.999999999946489E-6):2.0000000000575113E-6,('MT544408.1_China_Asia_04_07_2019':0.011510999999999938,('MT162582.1_China_Asia_2019':0.0043279999999999985,('MT162601.1_China_Asia_2019':0.005925999999999987,'MW042833.1_China_Asia_2020-01':0.006931999999999938):0.0012240000000000029):0.0032959999999999656):3.000000000086267E-6):0.0012649999999999606,'MH427506.1_China_Asia_2017':0.0012640000000000429):1.999999999946489E-6,'MN128002.1_China_Asia_14_12_2017':0.003790999999999989):0.0012650000000000716,'MH427505.1_China_Asia_2017':0.0012670000000000181):1.999999999946489E-6,((('MT544409.1_China_Asia_22_10_2019':0.005085000000000006,'MW767474.1_China_Asia_2020':0.01021799999999995):0.0012839999999999518,'MF447749.1_China_Asia_01_05_2017':0.0012659999999999894):0.0012650000000000716,((('MT544410.1_China_Asia_29_03_2019':0.0012630000000000141,('MT544411.1_China_Asia_12_12_2019':0.017357000000000067,(((((((((('ON081486.1_China_Asia_2022':0.0,'ON044998.1_China_Asia_2019':0.0):0.0,'ON081488.1_China_Asia_2022':0.0):0.0,'ON081493.1_China_Asia_2022':0.0):0.0,'ON081489.1_China_Asia_2022':0.0):0.0,'ON081494.1_China_Asia_2022':0.0):0.0,'ON081492.1_China_Asia_2022':0.0):0.0,'ON081490.1_China_Asia_2022':0.0):0.0,'ON081491.1_China_Asia_2022':0.0):2.0000000000575113E-6,'ON081487.1_China_Asia_2022':2.0000000000575113E-6):0.0012590000000000101,('ON044997.1_China_Asia_2022':0.0012599999999999834,('ON044999.1_China_Asia_2022':2.0000000000575113E-6,'MN794188.1_China_Asia_2019':2.0000000000575113E-6):1.999999999946489E-6):2.0000000000575113E-6):0.03015000000000001):0.0020569999999999755):2.9999999999752447E-6,'MN635798.1_China_Asia_2019-09':0.03439399999999998):0.0012640000000000429,(((('MW044573.1_China_Asia_2019-11':0.005128000000000021,'MW044579.1_China_Asia_2019-11':0.005125999999999964):0.0012950000000000461,'MT162608.1_China_Asia_2019':0.005147000000000013):0.0012459999999999694,'MN509351.1_China_Asia_2018':0.0025340000000000362):1.999999999946489E-6,'MN128010.1_China_Asia_20_06_2018':1.999999999946489E-6):2.0000000000575113E-6):0.0012659999999999894):1.999999999946489E-6):2.0000000000575113E-6,'MH159181.1_China_Asia_24_03_2017':2.0000000000575113E-6):1.999999999946489E-6,(((((('MW044577.1_China_Asia_2019-11':0.0012680000000000469,(('MW044588.1_China_Asia_2019-11':2.0000000000575113E-6,'MW042830.1_China_Asia_2020-02':2.0000000000575113E-6):1.999999999946489E-6,('MW044589.1_China_Asia_2019-11':0.0012699999999999934,'MW042844.1_China_Asia_2020-01':0.0012680000000000469):2.9999999999752447E-6):2.0000000000575113E-6):0.0025239999999999707,'MW044581.1_China_Asia_2019-11':0.011600999999999972):0.0025540000000000562,'MT162602.1_China_Asia_2019':2.0000000000575113E-6):1.999999999946489E-6,'MW044585.1_China_Asia_2019-11':0.011742999999999948):0.005071999999999965,'MN128003.1_China_Asia_23_08_2018':0.0037969999999999393):2.0000000000575113E-6,(('MN509345.1_China_Asia_2018':0.011563000000000101,(('MN055627.1_China_Asia_25_04_2019':2.9999999999752447E-6,'MN055628.1_China_Asia_25_04_2019':0.0025279999999999747):0.0025260000000000282,'MH427504.1_China_Asia_2017':0.005058000000000007):2.0000000000575113E-6):0.001262999999999903,'MW767470.1_China_Asia_2018':0.016780999999999935):2.0000000000575113E-6):1.999999999946489E-6):2.0000000000575113E-6,((((('MT544412.1_China_Asia_26_06_2019':0.006484000000000045,'MT162596.1_China_Asia_2019':0.009068000000000076):0.0037239999999999496,('MZ516823.1_China_Asia_2020':0.0012379999999999614,'MW767475.1_China_Asia_2020':0.003807000000000005):0.01807700000000001):2.0000000000575113E-6,'MN128004.1_China_Asia_24_10_2018':0.006364000000000036):1.999999999946489E-6,((('MT544414.1_China_Asia_09_12_2019':0.003806000000000087,'MT544413.1_China_Asia_20_04_2019':0.005075000000000052):0.0012699999999999934,('MW044580.1_China_Asia_2019-11':0.005166000000000004,'MW042850.1_China_Asia_2020-03':0.006433000000000022):0.005122999999999989):0.003798999999999997,'MT162594.1_China_Asia_2019':0.00506300000000004):1.999999999946489E-6):0.0012619999999999854,(('OP081813.1_China_Asia_13_02_2022':0.010762999999999967,((('OL332822.1_China_Asia_2021-02':0.0025209999999999955,'MW042852.1_China_Asia_2020-03':0.0037880000000000136):3.000000000086267E-6,'MW042828.1_China_Asia_2020-01':0.008888000000000063):0.0012329999999999286,'MW042827.1_China_Asia_2020-02':0.005085000000000006):0.014680000000000026):7.300000000000084E-4,'MN615455.1_China_Asia_20_04_2018':0.002535000000000065):1.999999999946489E-6):0.0012640000000000429):0.0012699999999999934,('MF447697.1_China_Asia_02_04_2017':0.0012769999999999726,'MF447747.1_China_Asia_01_05_2017':0.0012739999999999974):0.0012630000000000141):0.002534999999999954,(('MN127987.1_China_Asia_25_10_2016':0.005075000000000052,'MN127994.1_China_Asia_27_11_2016':0.005086000000000035):1.999999999946489E-6,('MH427502.1_China_Asia_2017':0.0012630000000000141,'MF447748.1_China_Asia_01_04_2017':0.010219000000000089):2.9999999999752447E-6):2.9999999999752447E-6):0.006257000000000068,((('MT544415.1_China_Asia_30_04_2019':2.0000000000575113E-6,'MN615425.1_China_Asia_23_09_2018':0.002527000000000057):1.999999999946489E-6,'MN615427.1_China_Asia_20_11_2018':0.0037919999999999066):0.0013400000000000079,'MW042840.1_China_Asia_2020-01':0.003719000000000028):0.010558000000000067):0.008972999999999898,(('MZ516817.1_China_Asia_2020':0.005120000000000013,((('MZ516818.1_China_Asia_2020':0.0012739999999999974,'MZ516821.1_China_Asia_2020':0.0012719999999999398):0.0012729999999999686,'MW506233.1_China_Asia_07_10_2020':0.00257099999999999):2.0000000000575113E-6,'MZ456995.1_China_Asia_12_05_2020':2.0000000000575113E-6):2.9999999999752447E-6):2.9999999999752447E-6,('MZ516819.1_China_Asia_2020':0.0012750000000000261,('MZ516820.1_China_Asia_2020':3.000000000086267E-6,'MW767468.1_China_Asia_2020':0.007665000000000033):0.0012739999999999974):0.001270999999999911):0.011137999999999981):0.003423000000000065,(('MT544417.1_China_Asia_17_04_2019':0.01453199999999999,('MT157392.1_China_Asia_2018':0.00836900000000007,'MT157393.1_China_Asia_2018':0.0012590000000000101):0.009943999999999953):2.0000000000575113E-6,'MW042853.1_China_Asia_2020-03':0.01008600000000004):0.0013079999999999758):0.0013640000000000319,'MN128013.1_China_Asia_27_12_2018':0.015126000000000084):0.0013009999999999966,(((('MT544416.1_China_Asia_29_03_2019':1.999999999946489E-6,('MW042823.1_China_Asia_2020-01':0.006417000000000006,'MT162576.1_China_Asia_2019':0.03186):1.999999999946489E-6):2.0000000000575113E-6,'MW560649.1_China_Asia_2020':0.010346999999999995):0.006588000000000038,'MT162586.1_China_Asia_2019':0.01722800000000002):0.0017979999999999663,('MW042845.1_China_Asia_2020-01':0.015106000000000064,'MW042839.1_China_Asia_2020-01':0.012488000000000055):0.014546999999999977):0.0023290000000000255):0.007502999999999926,'MH427503.1_China_Asia_2017':0.010340999999999934):0.005983000000000072,'MH427414.1_China_Asia_2017':0.02504800000000007):0.0065309999999999535,(('MN629010.1_China_Asia_01_05_2019':0.0022860000000000102,'MN629012.1_China_Asia_01_05_2019':0.03981199999999996):0.014234999999999998,('MK061428.1_China_Asia_03_06_2017':2.0000000000575113E-6,('MT162598.1_China_Asia_2019':2.9999999999752447E-6,'MT162599.1_China_Asia_2019':0.005140000000000033):0.003835000000000033):0.02560399999999996):0.00864100000000001):0.005009999999999959,(((((((('MT544420.1_China_Asia_25_05_2019':0.00894499999999998,((((('MW715810.1_China_Asia_2016':0.006341000000000041,(((((((((('MN509334.1_China_Asia_2018':0.007577999999999974,'MN509350.1_China_Asia_2018':0.0025319999999999787):0.002487000000000017,'MN509356.1_China_Asia_2018':0.007552000000000003):2.0000000000575113E-6,'MN393167.1_China_Asia_31_01_2016':0.013875000000000082):2.9999999999752447E-6,'MN233837.1_China_Asia_2017':0.0012459999999999694):0.006129999999999969,'KX107761.1_China_Asia_05_11_2015':0.03815299999999999):2.1000000000004349E-4,(('MN509389.1_China_Asia_2018':2.9999999999752447E-6,('MF447675.1_China_Asia_22_12_2016':2.0000000000575113E-6,'MF447680.1_China_Asia_28_03_2017':0.0012619999999999854):0.0012619999999999854):0.0012609999999999566,('MH397150.1_China_Asia_2017':0.0025479999999999947,(('MH397151.1_China_Asia_2017':1.999999999946489E-6,('MH397152.1_China_Asia_2017':0.0012759999999999438,((('MH397157.1_China_Asia_2017':0.0012720000000000509,'MH427487.1_China_Asia_2017':0.0012720000000000509):1.999999999946489E-6,'MH427484.1_China_Asia_2017':0.002545999999999937):1.0000000000287557E-6,'MH397155.1_China_Asia_2017':0.006449999999999956):0.0012710000000000221):1.999999999946489E-6):2.0000000000575113E-6,('MH397153.1_China_Asia_2017':0.0012980000000000214,'OQ927965.1_China_Asia_2021':0.07101700000000005):0.0012379999999999614):0.0012590000000000101):0.0012649999999999606):2.0000000000575113E-6):0.0012599999999999278,'MH397201.1_China_Asia_2016':0.001262999999999903):2.0000000000575113E-6,'MH397202.1_China_Asia_2016':2.0000000000575113E-6):2.9999999999752447E-6,'MH397182.1_China_Asia_2017':0.00899799999999995):0.0012530000000000596,('MH427419.1_China_Asia_2017':0.0012619999999999854,'MH427420.1_China_Asia_2017':3.000000000086267E-6):0.008938000000000001):0.0012689999999999646):2.9999999999752447E-6,(('MH397179.1_China_Asia_2016':0.00506300000000004,'MH427427.1_China_Asia_2016':0.010186999999999946):2.9999999999752447E-6,('MH397191.1_China_Asia_2017':0.006346000000000074,'MH427400.1_China_Asia_2017':0.010261000000000076):0.003841999999999901):0.0012630000000000141):0.0012659999999999894,'MN509358.1_China_Asia_2018':0.01025100000000001):2.0000000000575113E-6,'MH397190.1_China_Asia_2017':0.011530999999999958):0.0012659999999999894,(('MN509307.1_China_Asia_2018':0.011745999999999923,'KX107820.1_China_Asia_28_11_2014':0.0012919999999999598):0.0012450000000000516,('KX425847.1_China_Asia_2014':0.002541999999999933,'KX302873.1_China_Asia_2014':0.005089999999999928):0.002555000000000085):0.0012609999999999566):2.9999999999752447E-6):0.0012659999999999894,'MH159178.1_China_Asia_12_06_2017':0.011634999999999951):0.0013020000000000254,'KJ873875.1_China_Asia_22_02_2014':0.010333000000000037):0.0012309999999999821,(((('MW560644.1_China_Asia_2020':0.0025260000000000282,'MW042831.1_China_Asia_2020-02':2.0000000000575113E-6):1.999999999946489E-6,(('MW042829.1_China_Asia_2020-02':0.003790999999999989,('MW042847.1_China_Asia_2020-03':0.002533999999999925,'MW042859.1_China_Asia_2020-03':0.0012619999999999854):2.0000000000575113E-6):0.00900500000000004,'MW042846.1_China_Asia_2020-03':0.006397000000000097):0.001186999999999938):0.0024959999999999427,'MW042843.1_China_Asia_2020-01':0.015529999999999933):0.008997000000000033,(((((('MW044586.1_China_Asia_2019-11':1.999999999946489E-6,('MW044591.1_China_Asia_2019-11':0.0012780000000000014,'MW042824.1_China_Asia_2020-01':0.0025540000000000562):1.999999999946489E-6):2.0000000000575113E-6,'MW042832.1_China_Asia_2020-01':0.0025530000000000275):1.999999999946489E-6,'MW042825.1_China_Asia_2020-01':0.0012729999999999686):0.007767999999999997,'MT162597.1_China_Asia_2019':0.0038479999999999626):0.00765400000000005,('MH427507.1_China_Asia_2017':0.0012679999999999358,'MH427508.1_China_Asia_2017':0.0012659999999999894):2.0000000000575113E-6):0.005301999999999918,'MN894507.1_China_Asia_16_07_2019':0.09876699999999994):0.0010470000000000201):0.0012739999999999974):0.0025850000000000595,(('MK809405.1_China_Asia_2018':0.0012759999999999438,'MH020185.1_China_Asia_18_10_2017':2.9999999999752447E-6):0.007924000000000042,('MH159179.1_China_Asia_22_09_2017':0.0012699999999999934,'MH159180.1_China_Asia_17_12_2017':0.0012699999999999934):0.011741000000000001):0.004939000000000027):0.0014560000000000128,'MF447723.1_China_Asia_07_11_2016':0.013991000000000087):0.005000999999999922,((((('MT162562.1_China_Asia_2018':0.0030440000000000467,((('MT162564.1_China_Asia_2018':1.999999999946489E-6,'MH427491.1_China_Asia_2017':1.999999999946489E-6):2.0000000000575113E-6,'MT162566.1_China_Asia_2018':0.0012659999999999894):1.999999999946489E-6,'MT162567.1_China_Asia_2018':0.003825999999999996):7.630000000000692E-4):0.0012739999999999974,'MT162565.1_China_Asia_2018':0.004583000000000004):0.0017610000000000126,'MH427488.1_China_Asia_2017':0.006369000000000069):1.999999999946489E-6,'MH427490.1_China_Asia_2017':0.0012699999999999934):0.005148999999999959,((((('MT162595.1_China_Asia_2019':0.004272999999999971,('MN614445.1_China_Asia_25_12_2017':0.005552000000000001,'MH397186.1_China_Asia_2017':0.00208800000000009):0.001306999999999947):0.0011450000000000626,'MW767473.1_China_Asia_2020':0.029244000000000048):0.005000999999999922,'MH397197.1_China_Asia_2017':0.014054000000000011):0.003735000000000044,'MN629011.1_China_Asia_01_05_2019':0.05606500000000003):0.002534999999999954,'MH427500.1_China_Asia_2016':0.00909699999999991):0.0023699999999999832):0.0036880000000000246):0.003875000000000073,(((((('KX107807.1_China_Asia_22_02_2015':0.0025159999999999627,'MN615435.1_China_Asia_01_09_2016':0.001290999999999931):0.003939000000000026,('MF447708.1_China_Asia_10_04_2017':0.016957999999999973,'KX107817.1_China_Asia_05_11_2014':0.003921999999999981):0.0038120000000000376):0.010029999999999983,(((((((((((((((((((((('MT544418.1_China_Asia_15_01_2019':0.0049579999999999624,'KT957548.1_China_Asia_2012':0.003726000000000007):2.0000000000575113E-6,((('MW767477.1_China_Asia_2020':0.0012369999999999881,'MW767478.1_China_Asia_2020':0.0024700000000000277):0.0024759999999999782,'MH743141.1_China_Asia_2012':0.0012359999999999594):3.000000000030756E-6,((('MW560623.1_China_Asia_2019':2.9999999999752447E-6,'MW560642.1_China_Asia_2020':0.006205999999999989):0.0012349999999999861,'MT162573.1_China_Asia_2018':0.0012369999999999881):0.0012389999999999901,(('MT157385.1_China_Asia_2018':0.010238999999999998,'MW042851.1_China_Asia_2020-03':0.005156999999999967):0.0010749999999999926,(('MN193596.1_China_Asia_2016':0.0,'MH427405.1_China_Asia_2017':0.0):2.000000000002E-6,'MH397148.1_China_Asia_2017':2.000000000002E-6):2.000000000002E-6):2.000000000002E-6):0.0012369999999999881):3.000000000030756E-6):1.999999999946489E-6,'MT162572.1_China_Asia_2018':0.0012359999999999594):2.0000000000575113E-6,'MN193595.1_China_Asia_2016':0.0012370000000000436):0.0012419999999999654,'MN393171.1_China_Asia_07_01_2017':0.003728000000000009):0.0037359999999999616,((((((((((((((('MT544419.1_China_Asia_10_12_2019':0.006371999999999989,(('MW560624.1_China_Asia_2019':2.000000000002E-6,('MW560631.1_China_Asia_2019':0.0025359999999999827,('MW560647.1_China_Asia_2020':0.005086999999999953,('MW042826.1_China_Asia_2020-01':0.0012639999999999874,'MW042848.1_China_Asia_2020-03':0.0025330000000000075):2.9999999999752447E-6):0.003794999999999993):3.000000000030756E-6):2.000000000002E-6,'MW560625.1_China_Asia_2019':0.0012600000000000389):2.000000000002E-6):0.0012599999999999834,'MN509308.1_China_Asia_2018':0.005056999999999978):0.0037960000000000216,'MF447710.1_China_Asia_20_02_2017':0.00378999999999996):2.9999999999752447E-6,(((((('MT157384.1_China_Asia_2018':0.006332000000000004,('MN393170.1_China_Asia_20_10_2017':0.01017499999999999,'MF447715.1_China_Asia_22_12_2016':0.0012739999999999974):0.0012380000000000169):1.999999999946489E-6,(((('MN615467.1_China_Asia_18_04_2017':0.003782999999999981,'MF447688.1_China_Asia_18_12_2016':2.000000000002E-6):0.0012590000000000101,'MG734773.1_China_Asia_11_04_2017':0.0025189999999999935):2.000000000002E-6,'MF447689.1_China_Asia_01_11_2016':0.0025200000000000222):0.0012530000000000041,'MN393172.1_China_Asia_16_04_2017':0.003805999999999976):0.0012649999999999606):0.0012720000000000509,'MF447686.1_China_Asia_12_01_2017':0.010168000000000066):0.0025119999999999587,'MN509321.1_China_Asia_2018':0.005074000000000023):2.000000000002E-6,(('MF447694.1_China_Asia_01_11_2016':3.000000000030756E-6,'MF447752.1_China_Asia_30_03_2017':0.006371999999999989):0.0012639999999999874,'MF447696.1_China_Asia_15_12_2016':0.0012659999999999894):2.000000000002E-6):2.000000000002E-6,'MF447716.1_China_Asia_16_04_2016':2.000000000002E-6):2.9999999999752447E-6):0.0012620000000000409,'MF447713.1_China_Asia_10_12_2016':2.000000000002E-6):0.005103999999999997,'MN615448.1_China_Asia_09_09_2016':0.0025360000000000382):0.013909000000000005,((((('ON260866.1_China_Asia_13_08_2018':0.0012590000000000101,'MN509316.1_China_Asia_2018':0.0012679999999999358):0.01559200000000005,'MN509315.1_China_Asia_2018':0.01538700000000004):0.0011519999999999309,'MF447751.1_China_Asia_14_09_2016':0.011517):2.0000000000575113E-6,'MH397181.1_China_Asia_2017':0.008889000000000036):0.00499299999999997,'MN509349.1_China_Asia_2018':0.018108000000000013):0.003500000000000003):0.009433000000000025,((((((((((((('MN509319.1_China_Asia_2018':0.0025060000000000082,'MF447711.1_China_Asia_06_03_2017':0.0012499999999999734):2.9999999999752447E-6,'MG734778.1_China_Asia_09_11_2017':0.005004999999999982):0.002505000000000035,'KX107665.1_China_Asia_05_12_2014':0.0012510000000000021):0.00889599999999996,'KJ524610.1_China_Asia_2012':0.008737999999999968):0.0026940000000000297,((('KC692294.1_China_Asia_2010-12':0.005033999999999983,('KC577421.1_China_Asia_2010':0.0025009999999999755,('KC577422.1_China_Asia_2010':0.0012449999999999961,'KC577423.1_China_Asia_2010':2.000000000002E-6):2.000000000002E-6):0.0024899999999999922):0.0036319999999999686,'HQ018906.1_China_Asia_2010':0.0064269999999999605):0.002505000000000035,'KP686069.1_China_Asia_27_11_2013':0.01633800000000002):0.0013779999999999903):0.002505000000000035,(((('KX107646.1_China_Asia_03_12_2013':0.0037539999999999796,'KX107799.1_China_Asia_24_04_2013':0.0012499999999999734):2.0000000000575113E-6,'KC692274.1_China_Asia_2012-11':2.0000000000575113E-6):1.999999999946489E-6,('KX107729.1_China_Asia_28_01_2013':0.0025279999999999747,'KU361191.1_China_Asia_2013':0.008850000000000025):0.001226999999999978):0.007524000000000031,'JQ739320.1_China_Asia_2011':0.0012559999999999794):0.0012310000000000376):2.9999999999752447E-6,((('KJ524580.1_China_Asia_2011':1.999999999946489E-6,(((('KJ524594.1_China_Asia_2011':0.0012489999999999446,'JF951371.1_China_Asia_2010':0.0012489999999999446):0.0012490000000000556,('KC478592.1_China_Asia_2012':0.021994999999999987,'JF951368.1_China_Asia_2010':0.0027189999999999714):0.0010410000000000141):1.999999999946489E-6,'JX291992.1_China_Asia_2011':0.007509999999999961):0.0012450000000000516,('JX292014.1_China_Asia_2009':0.0012379999999999614,'JQ234966.1_China_Asia_2010':0.0037399999999999656):0.0012520000000000309):1.999999999946489E-6):2.0000000000575113E-6,('JX291987.1_China_Asia_2011':0.020482,'JX291988.1_China_Asia_2011':0.003720000000000001):0.0037710000000000243):0.0024869999999999615,'KJ524586.1_China_Asia_2011':0.006224000000000007):2.000000000002E-6):2.000000000002E-6,'KC577403.1_China_Asia_2009':2.000000000002E-6):2.000000000002E-6,((((('MN509395.1_China_Asia_2018':2.000000000002E-6,('GU938431.1_China_Asia_2009-10':0.0037339999999999596,'GU938433.1_China_Asia_2009-10':1.999999999946489E-6):3.000000000030756E-6):2.000000000002E-6,(('KC692279.1_China_Asia_2012-04':0.023208000000000006,('HQ018907.1_China_Asia_2009':1.999999999946489E-6,'HM113494.1_China_Asia_2009':0.0024999999999999467):2.0000000000575113E-6):0.005008999999999986,((('HM113496.1_China_Asia_2009':0.005004999999999982,'GU938397.1_China_Asia_2009-05':0.0025049999999999795):2.0000000000575113E-6,'GU938388.1_China_Asia_2009-05':0.0037530000000000063):2.9999999999752447E-6,'GU938398.1_China_Asia_2009-05':0.0037590000000000123):0.0037510000000000043):2.000000000002E-6):2.000000000002E-6,('KC692238.1_China_Asia_2012-11':0.029961000000000015,'GU938432.1_China_Asia_2009-10':0.0024839999999999862):2.000000000002E-6):0.0012389999999999901,'HQ018894.1_China_Asia_2010':0.0037349999999999883):3.000000000030756E-6,((((((((('KX107721.1_China_Asia_30_03_2013':1.999999999946489E-6,'KX107722.1_China_Asia_05_04_2013':0.0012459999999999694):0.007504000000000066,'KJ524625.1_China_Asia_2012':0.013830000000000009):2.9999999999752447E-6,('KX107797.1_China_Asia_25_03_2013':0.007484000000000046,'KC692252.1_China_Asia_2012-01':0.0012380000000000169):2.9999999999752447E-6):2.9999999999752447E-6,'KJ524632.1_China_Asia_2012':0.0037309999999999843):2.0000000000575113E-6,'KJ524638.1_China_Asia_2012':0.003715000000000024):0.007486999999999966,'KC692286.1_China_Asia_2010-12':0.0012349999999999861):0.0012460000000000249,'KC692292.1_China_Asia_2011-09':0.004966000000000026):0.0011510000000000131,'JX292010.1_China_Asia_2010':0.03490500000000002):0.002583999999999975,(('HQ018896.1_China_Asia_2009':3.000000000030756E-6,'HM113497.1_China_Asia_2009':0.0012460000000000249):0.0024939999999999962,'GU938423.1_China_Asia_2009-10':0.0012460000000000249):0.0012399999999999634):3.000000000030756E-6):2.9999999999752447E-6):2.000000000002E-6,('JX292009.1_China_Asia_2010':0.007515999999999967,'GU938402.1_China_Asia_2009-08':0.0012379999999999614):2.000000000002E-6):2.000000000002E-6,((('MF447712.1_China_Asia_08_11_2016':0.045050000000000034,'KX107670.1_China_Asia_27_01_2014':0.0011250000000000426):0.005540999999999963,'KX107694.1_China_Asia_15_01_2013':0.017825000000000035):0.004971000000000003,'KX107669.1_China_Asia_23_01_2014':0.004060000000000008):0.013629000000000002):0.0010839999999999739,(('KC692239.1_China_Asia_2012-01':0.006757999999999986,'KC692251.1_China_Asia_2012-11':0.02217600000000003):7.449999999999957E-4,'KJ524615.1_China_Asia_2012':0.0024980000000000002):0.0026499999999999857):0.006290000000000018,('KX252778.1_China_Asia_2005':0.01635500000000001,'GQ265947.1_China_Asia_2007':0.007645999999999986):0.0011889999999999956):0.008927000000000018):0.004997999999999947,((('KX252780.1_China_Asia_2009':2.9999999999752447E-6,'HM194678.1_China_Asia_2009':1.999999999946489E-6):0.012541000000000024,('GQ258306.1_China_Asia_2008':2.9999999999752447E-6,'GQ258307.1_China_Asia_2008':0.0037089999999999623):0.006072999999999995):0.0012159999999999949,'GQ258309.1_China_Asia_2008':0.005537000000000014):0.006044999999999967):0.002493000000000023,(((((((('MG738155.1_Malaysia_Asia_2015':2.000000000002E-6,'KU949743.1_Malaysia_Asia_16_01_2015':2.000000000002E-6):2.000000000002E-6,(('KU949740.1_Malaysia_Asia_16_01_2015':0.007523999999999975,'KU949744.1_Malaysia_Asia_16_01_2015':0.0049719999999999764):0.002473000000000003,'KU949742.1_Malaysia_Asia_16_01_2015':0.0012409999999999921):2.000000000002E-6):2.000000000002E-6,'KU949741.1_Malaysia_Asia_16_01_2015':0.0012420000000000209):0.0012420000000000209,'KU949745.1_Malaysia_Asia_16_01_2015':0.0012420000000000209):0.011325999999999947,'HM194693.1_China_Asia_2009':0.006237999999999966):2.0000000000575113E-6,'HM194687.1_China_Asia_2009':2.0000000000575113E-6):2.9999999999752447E-6,'HM194692.1_China_Asia_2009':0.0012409999999999921):0.0012550000000000061,((('KX364300.1_China_Asia_2011':1.999999999946489E-6,'JQ739385.1_China_Asia_2011':1.999999999946489E-6):2.0000000000575113E-6,('KC357725.1_China_Asia_2011':0.0024889999999999635,'KC357726.1_China_Asia_2011':2.000000000002E-6):0.0012440000000000229):1.999999999946489E-6,('JQ739388.1_China_Asia_2011':0.0012469999999999981,'JQ739389.1_China_Asia_2011':2.0000000000575113E-6):0.0024919999999999387):0.002499000000000029):0.0012300000000000089):2.000000000002E-6,((('KX364299.1_China_Asia_2010':2.000000000002E-6,'JF330895.1_China_Asia_2010':2.000000000002E-6):2.000000000002E-6,'JF330897.1_China_Asia_2010':0.0012439999999999674):0.0012389999999999901,(('JQ900104.1_China_Asia_2010':0.00498000000000004,(('JQ900116.1_China_Asia_2010':0.003717999999999999,'HM194702.1_China_Asia_2009':0.0012369999999999881):2.000000000002E-6,'JF330876.1_China_Asia_2010':0.0012369999999999881):2.000000000002E-6):0.0012369999999999881,'JF330900.1_China_Asia_2010':0.006213999999999997):2.000000000002E-6):2.000000000002E-6):2.000000000002E-6,(((('MG013974.1_Iran__01_03_2015':0.0049619999999999664,('MG013975.1_Iran__01_03_2015':0.0012379999999999614,'MG013976.1_Iran__01_03_2015':2.000000000002E-6):2.000000000002E-6):0.009989999999999999,('JQ900139.1_China_Asia_2011':0.003736000000000017,'JQ900140.1_China_Asia_2011':0.005087000000000008):0.007537999999999989):2.000000000002E-6,('KX219794.1_China_Asia_2010-11':2.0000000000575113E-6,'JF330871.1_China_Asia_2010':2.0000000000575113E-6):0.0012399999999999634):2.000000000002E-6,'JQ900123.1_China_Asia_2010':0.0012379999999999614):2.000000000002E-6):2.000000000002E-6,(((((((('MT162578.1_China_Asia_2019':0.0,'JF330873.1_China_Asia_2010':0.0):2.000000000002E-6,('JQ900122.1_China_Asia_2010':0.003719000000000028,'JF330867.1_China_Asia_2010':0.0012370000000000436):2.9999999999752447E-6):2.000000000002E-6,'KX302862.1_China_Asia_2010-11':2.000000000002E-6):2.000000000002E-6,(('KX302863.1_China_Asia_2009-03':2.9999999999752447E-6,'HM194688.1_China_Asia_2008':1.999999999946489E-6):0.0012380000000000169,'JF330870.1_China_Asia_2010':0.0012389999999999901):2.000000000002E-6):2.000000000002E-6,('JF330869.1_China_Asia_2010':0.00373100000000004,('HM159253.1_China_Asia_2009-05':0.003724000000000005,'GU938369.1_China_Asia_2009-01':2.000000000002E-6):0.002479000000000009):2.000000000002E-6):2.000000000002E-6,'HM194703.1_China_Asia_2009':0.0024800000000000377):0.0012389999999999901,('JQ900103.1_China_Asia_2010':0.007460000000000022,('JQ900115.1_China_Asia_2010':0.007463999999999971,'JQ900117.1_China_Asia_2010':0.006209999999999938):2.0000000000575113E-6):0.0012379999999999614):2.000000000002E-6,(('KX236010.1_China_Asia_2010-04':1.999999999946489E-6,'JF330904.1_China_Asia_2010':0.0024899999999999922):0.0012400000000000189,'JF330890.1_China_Asia_2010':0.0012369999999999881):2.000000000002E-6):2.000000000002E-6):2.000000000002E-6,((((((((((((((((((((('MW351623.1_China_Asia_2019':0.0,'MW351628.1_China_Asia_2019':0.0):0.0,'MW351625.1_China_Asia_2019':0.0):0.0,'MW351626.1_China_Asia_2019':0.0):0.0,'MW351629.1_China_Asia_2019':0.0):1.999999999946489E-6,'MW351624.1_China_Asia_2019':2.9999999999752447E-6):0.002501000000000031,'KY421673.1_China_Asia_2013':2.000000000002E-6):0.0024909999999999655,'KX372250.1_China_Asia_2013':1.999999999946489E-6):0.0012429999999999941,('KX219799.1_China_Asia_2013-02':0.0024899999999999922,'KF574761.1___2012':1.999999999946489E-6):0.0012429999999999941):2.0000000000575113E-6,('KX236008.1_China_Asia_2013':0.0012479999999999714,('KX252773.1_China_Asia_2014-05':0.013985999999999998,'KC357732.1_China_Asia_2012':0.0012429999999999941):2.9999999999752447E-6):2.0000000000575113E-6):1.999999999946489E-6,'KF007210.1_China_Asia_20_09_2012':0.007491999999999943):0.0012450000000000516,'KJ469746.1_China_Asia_25_01_2013':2.0000000000575113E-6):1.999999999946489E-6,'KC357733.1_China_Asia_2012':0.0012449999999999406):0.0024899999999999922,('KJ128295.1_China_Asia_20_12_2012':0.0012299999999999534,'KC357729.1_China_Asia_2012':0.006248999999999949):0.0012550000000000061):2.0000000000575113E-6,('KJ469740.1_China_Asia_28_02_2012':2.000000000002E-6,'KF007204.1_China_Asia_28_02_2012':2.000000000002E-6):0.0012440000000000229):1.999999999946489E-6,'JQ739397.1_China_Asia_2011':0.003738999999999937):0.0011360000000000259,('KJ469743.1_China_Asia_17_05_2012':2.000000000002E-6,'KF007205.1_China_Asia_17_05_2012':2.000000000002E-6):0.008884000000000003):0.009164999999999979,('KX236003.1_China_Asia_2011':3.000000000030756E-6,'JQ739380.1_China_Asia_2011':2.0000000000575113E-6):0.007742999999999944):9.990000000000276E-4,((('KX236002.1_China_Asia_2011':2.0000000000575113E-6,'JQ739381.1_China_Asia_2011':2.0000000000575113E-6):0.0062349999999999905,'JQ739348.1_China_Asia_2011':0.0012480000000000269):0.0012299999999999534,'JF330891.1_China_Asia_2010':0.00750099999999998):0.0012420000000000209):0.0012399999999999634,(((('KX236007.1_China_Asia_2010':3.000000000030756E-6,(('KC692314.1_China_Asia_2010-09':0.024548000000000014,'KC692322.1_China_Asia_2011-12':0.036387):0.04677500000000001,'JF330902.1_China_Asia_2010':0.0014290000000000136):0.046875):0.004978999999999956,'JF330886.1_China_Asia_2010':0.0012379999999999614):0.0012380000000000169,'GQ258327.1_China_Asia_2008':0.0049819999999999864):2.000000000002E-6,((('KC692303.1_China_Asia_2011-01':1.999999999946489E-6,'KJ524582.1_China_Asia_2011':0.0012309999999999821):0.0012340000000000684,((('KF663561.1_China_Asia_2011-04':0.0024759999999999782,'JQ900105.1_China_Asia_2010':0.002479000000000009):3.000000000030756E-6,'JQ900124.1_China_Asia_2010':0.0012350000000000416):1.999999999946489E-6,'JQ900126.1_China_Asia_2011':1.999999999946489E-6):2.0000000000575113E-6):0.0037189999999999723,'KC357721.1_China_Asia_2011':0.016420999999999963):2.000000000002E-6):2.9999999999752447E-6):0.0012380000000000169,(('JQ900109.1_China_Asia_2010':0.0024849999999999595,'JQ900125.1_China_Asia_2011':0.008718999999999977):0.0012290000000000356,'JQ900110.1_China_Asia_2010':0.003720000000000001):2.000000000002E-6):2.000000000002E-6,'JQ900106.1_China_Asia_2010':2.000000000002E-6):2.000000000002E-6):2.000000000002E-6,((((('MT162592.1_China_Asia_2019':1.999999999946489E-6,'KJ524587.1_China_Asia_2011':1.999999999946489E-6):3.000000000030756E-6,('KX259250.1_China_Asia_2010':2.000000000002E-6,'JF330875.1_China_Asia_2010':2.000000000002E-6):0.003722000000000003):2.000000000002E-6,'KX236009.1_China_Asia_2013-01':0.0037249999999999783):0.0012379999999999614,(('KX434790.1_China_Asia_2011':2.000000000002E-6,'JQ739333.1_China_Asia_2011':2.000000000002E-6):0.00498000000000004,('JQ739337.1_China_Asia_2011':0.0012330000000000396,'JQ739338.1_China_Asia_2011':2.0000000000575113E-6):0.007502000000000009):0.0012489999999999446):3.000000000030756E-6,'HM194698.1_China_Asia_2009':0.002481000000000011):2.000000000002E-6):2.9999999999752447E-6):0.0012370000000000436,'HM159255.1_China_Asia_2009-03':0.0012370000000000436):1.999999999946489E-6,(('KC357722.1_China_Asia_2012':0.00875400000000004,'JQ900120.1_China_Asia_2010':0.007515999999999967):0.0012250000000000316,('HM194701.1_China_Asia_2009':0.0012349999999999861,'GU938370.1_China_Asia_2009-01':0.0024779999999999802):2.0000000000575113E-6):1.999999999946489E-6):2.0000000000575113E-6,'HM194709.1_China_Asia_2009':2.0000000000575113E-6):1.999999999946489E-6,(('KX302872.1_China_Asia_2010':1.999999999946489E-6,'JF330877.1_China_Asia_2010':0.0037189999999999723):0.0012370000000000436,(('JQ900119.1_China_Asia_2010':3.000000000030756E-6,'JF330874.1_China_Asia_2010':0.009982000000000046):0.0012369999999999326,'HM159247.1_China_Asia_2010-02':0.0024759999999999782):2.0000000000575113E-6):1.999999999946489E-6):2.0000000000575113E-6,'JF738085.1_China_Asia_08_07_2010':0.0024770000000000625):0.0010859999999999759,'HM194715.1_China_Asia_2009':0.0026450000000000085):0.021027000000000018,'KX107632.1_China_Asia_23_02_2013':0.0038020000000000276):0.003776999999999975,((('JQ739354.1_China_Asia_2011':2.9999999999752447E-6,('JQ739358.1_China_Asia_2011':0.002489000000000019,'JQ739359.1_China_Asia_2011':2.0000000000575113E-6):0.0012459999999999694):0.003744000000000025,'JF330853.1_China_Asia_2010':0.0024900000000000477):2.000000000002E-6,'JQ739395.1_China_Asia_2011':0.013873000000000024):0.0012459999999999694):2.000000000002E-6,((((((('KX372249.1_China_Asia_2012':0.0012479999999999714,'KX302868.1_China_Asia_2013':2.000000000002E-6):0.004825000000000024,((('KX252775.1_China_Asia_2013':0.009208999999999967,'KX247128.1_China_Asia_2013-05':0.003652999999999962):0.00509900000000002,(('KX107758.1_China_Asia_18_08_2014':0.003784999999999983,'KX107785.1_China_Asia_01_12_2013':0.0012659999999999894):0.0012480000000000269,'KX107786.1_China_Asia_01_02_2014':2.000000000002E-6):0.022610999999999992):0.0049960000000000004,('KX107806.1_China_Asia_19_02_2015':0.003831000000000029,'KU361196.1_China_Asia_2014':0.0025189999999999935):0.007585000000000008):3.000000000030756E-6):0.0012609999999999566,('KX107775.1_China_Asia_01_12_2015':0.010362000000000038,('KJ469744.1_China_Asia_13_06_2012':2.0000000000575113E-6,'KF007208.1_China_Asia_13_06_2012':2.0000000000575113E-6):0.0023219999999999907):0.0012519999999999754):2.000000000002E-6,'JX569792.1_China_Asia_2012-05':0.012694999999999956):0.0014440000000000008,('KX107631.1_China_Asia_08_02_2013':0.0063710000000000155,'KX107845.1_China_Asia_06_01_2014':0.0025360000000000382):0.0012319999999999554):3.000000000030756E-6,(('KX107628.1_China_Asia_01_01_2013':0.0034560000000000146,('KX107634.1_China_Asia_16_04_2013':0.0012490000000000001,'KX107637.1_China_Asia_24_03_2013':2.000000000002E-6):0.0023940000000000072):0.001688999999999996,'KX107629.1_China_Asia_02_01_2013':0.0012340000000000129):0.0025160000000000182):2.000000000002E-6,'KX107827.1_China_Asia_16_11_2013':0.0037830000000000363):0.0012499999999999734):2.000000000002E-6,((((('KX302861.1_China_Asia_2013':0.003780999999999979,'KU361193.1_China_Asia_2013':0.0025370000000000115):0.0025169999999999915,('KX302865.1_China_Asia_2013':0.0037820000000000076,'KU361192.1_China_Asia_2013':0.0025169999999999915):2.000000000002E-6):0.0063289999999999735,'KX107842.1_China_Asia_03_12_2014':1.999999999946489E-6):3.000000000030756E-6,'KX107844.1_China_Asia_05_06_2014':0.018193999999999988):0.0037870000000000403,('KJ469742.1_China_Asia_04_05_2012':0.0012559999999999794,'KF007207.1_China_Asia_04_05_2012':0.0012580000000000369):3.000000000030756E-6):0.008827999999999947):0.0012389999999999901,((((('MN615450.1_China_Asia_12_04_2016':0.007672999999999985,'KX107772.1_China_Asia_07_02_2014':0.01800999999999997):2.0000000000575113E-6,'KX107769.1_China_Asia_15_01_2014':2.0000000000575113E-6):0.002534999999999954,'KX107754.1_China_Asia_20_02_2014':1.999999999946489E-6):2.0000000000575113E-6,'KX107770.1_China_Asia_04_01_2014':0.0025410000000000155):0.007678999999999991,'KC478649.1_China_Asia_2012':0.007638000000000034):0.0012219999999999454):0.006319999999999992,(((('MW560621.1_China_Asia_2018':0.031804,'KX275390.1_China_Asia_2014-11':0.01303700000000002):0.0022580000000000378,'KX107794.1_China_Asia_10_06_2014':2.0000000000575113E-6):1.999999999946489E-6,'KX107795.1_China_Asia_06_06_2014':0.002532999999999952):0.0012590000000000101,((((('MT157387.1_China_Asia_2018':3.000000000030756E-6,((('MG734788.1_China_Asia_08_07_2017':0.0012570000000000081,'MF447727.1_China_Asia_11_02_2017':0.0012550000000000061):0.0012610000000000121,'MF447731.1_China_Asia_28_02_2017':0.00518200000000002):2.000000000002E-6,'MF447726.1_China_Asia_27_02_2017':0.0012590000000000101):0.0012580000000000369):0.0012519999999999754,'MF447720.1_China_Asia_15_02_2017':3.000000000030756E-6):0.0025189999999999935,'MF447728.1_China_Asia_04_11_2016':0.0012639999999999874):0.0011689999999999756,('MN615475.1_China_Asia_24_11_2017':0.005120999999999931,'MF447721.1_China_Asia_07_11_2016':0.001222999999999974):0.00392300000000001):0.006427000000000016,(((('MN393168.1_China_Asia_10_08_2015':3.000000000030756E-6,'KU364605.1_China_Asia_2014':0.0013029999999999986):0.026214000000000015,'KX107828.1_China_Asia_22_11_2013':2.000000000002E-6):0.0025339999999999807,('MN393169.1_China_Asia_15_08_2015':2.9999999999752447E-6,('KU364603.1_China_Asia_2015':0.005084000000000033,'KU364610.1_China_Asia_2014':0.0012739999999999974):0.0012530000000000041):0.003788999999999987):2.000000000002E-6,('KX107796.1_China_Asia_23_06_2014':0.0012629999999999586,'KX107805.1_China_Asia_18_06_2014':0.002548999999999968):2.000000000002E-6):2.000000000002E-6):2.000000000002E-6):0.007685999999999971):0.0012640000000000429,('KX252781.1_China_Asia_2015-06':0.022139999999999938,'KC357727.1_China_Asia_2012':0.012882999999999978):0.0023100000000000342):0.005066000000000015,'KC357730.1_China_Asia_2012':0.008858000000000033):0.001182999999999934,('JQ739343.1_China_Asia_2011':0.0037279999999999536,'JQ739345.1_China_Asia_2011':0.0012320000000000109):0.001302999999999943):0.007318000000000047,(('KX275391.1_China_Asia_2014':0.011633000000000004,'KX302871.1_China_Asia_2013':0.018223000000000045):0.0024569999999999315,(('KX236000.1_China_Asia_2011':1.999999999946489E-6,'JQ739377.1_China_Asia_2011':1.999999999946489E-6):0.0024930000000000785,'JQ739373.1_China_Asia_2011':2.0000000000575113E-6):0.012162999999999924):0.001466999999999996):0.0014330000000000176):0.0027599999999999847,(((((('JQ739302.1_China_Asia_2011':1.999999999946489E-6,((((('MW560618.1_China_Asia_2018':0.019374000000000058,'JQ900132.1_China_Asia_2011':0.0012810000000000876):0.0012249999999999206,('KX375806.1_China_Asia_2011':2.0000000000575113E-6,'JQ739301.1_China_Asia_2011':2.0000000000575113E-6):0.0012529999999999486):0.0012490000000000556,('JQ900134.1_China_Asia_2011':0.0012530000000000596,'JQ900135.1_China_Asia_2011':0.0012459999999999694):0.005023):1.999999999946489E-6,'JQ739298.1_China_Asia_2011':0.005016999999999938):2.0000000000575113E-6,(('KJ469741.1_China_Asia_04_05_2012':1.999999999946489E-6,'KF007206.1_China_Asia_04_05_2012':1.999999999946489E-6):0.003767000000000076,'JQ739307.1_China_Asia_2011':0.0037719999999999976):2.9999999999752447E-6):2.9999999999752447E-6):2.9999999999752447E-6,('KX107639.1_China_Asia_26_11_2013':0.005039999999999933,'KC692295.1_China_Asia_2011-11':0.0012499999999999734):0.0012550000000000061):0.0012520000000000309,('JQ739393.1_China_Asia_2011':0.006332000000000004,(('KX259255.1_China_Asia_2011-11':2.0000000000575113E-6,'JQ739330.1_China_Asia_2011':2.0000000000575113E-6):0.006641999999999926,'KX107846.1_China_Asia_07_01_2014':0.019781999999999966):0.0022610000000000685):0.0012379999999999614):0.0012320000000000109,'JQ739306.1_China_Asia_2011':0.003827000000000025):0.0035840000000000316,'KX107781.1_China_Asia_09_07_2013':0.015925999999999996):0.001923000000000008,((((('MT157394.1_China_Asia_2018':0.005170999999999981,'MT157395.1_China_Asia_2018':2.9999999999752447E-6):0.00851099999999999,('KC577374.1_China_Asia_1999':0.09650700000000001,'JF951372.1_China_Asia_2010':0.10146700000000003):0.08796500000000002):0.07975900000000002,(((('MN615451.1_China_Asia_13_01_2016':0.0025439999999999907,'KX107778.1_China_Asia_01_02_2013':0.00389299999999998):0.047238,(((((((((('KC692249.1_China_Asia_2012-01':0.0025740000000000207,((((((('KC692250.1_China_Asia_2012-01':0.0038619999999999766,'KC692302.1_China_Asia_2011-09':0.0012949999999999906):0.0012860000000000094,('KJ524606.1_China_Asia_2011':0.0038679999999999826,('JX292001.1_China_Asia_2010':0.0012889999999999846,'JQ900128.1_China_Asia_2011':0.007782999999999984):0.0012889999999999846):2.000000000002E-6):0.0012809999999999766,'KC692323.1_China_Asia_2010-12':0.00517200000000001):2.9999999999752447E-6,(('KC692265.1_China_Asia_2012-01':0.0012880000000000114,(('KJ524640.1_China_Asia_2012':0.0012869999999999826,(('JX291996.1_China_Asia_2011':2.000000000002E-6,'JX291995.1_China_Asia_2011':0.005168000000000006):0.0012889999999999846,'KC692264.1_China_Asia_2012-03':0.0012869999999999826):2.000000000002E-6):0.002583999999999975,'JX291997.1_China_Asia_2011':0.002574999999999994):2.9999999999752447E-6):2.000000000002E-6,'JX291994.1_China_Asia_2011':0.002578999999999998):0.0012860000000000094):2.000000000002E-6,('KJ524597.1_China_Asia_2011':0.0038639999999999786,'JX292000.1_China_Asia_2010':0.0038650000000000073):2.000000000002E-6):2.000000000002E-6,(((('KC692270.1_China_Asia_2012-03':0.0025660000000000127,'KJ524623.1_China_Asia_2012':2.000000000002E-6):0.0012829999999999786,('KC692317.1_China_Asia_2011-11':0.00905499999999998,'JX291986.1_China_Asia_2011':0.002564999999999984):2.000000000002E-6):2.000000000002E-6,'JX291984.1_China_Asia_2011':0.0012829999999999786):2.000000000002E-6,'JX291990.1_China_Asia_2011':0.007821000000000022):0.0012889999999999846):0.0012849999999999806,('KX640829.1_China_Asia_2011':2.9999999999752447E-6,'JQ739316.1_China_Asia_2011':2.9999999999752447E-6):0.0038830000000000253):2.000000000002E-6):0.003560999999999981,(('GU938400.1_China_Asia_2009-03':2.000000000002E-6,'GU938396.1_China_Asia_2008-06':0.0038770000000000193):0.003898999999999986,'HQ018900.1_China_Asia_2009':0.013073000000000001):0.001564999999999983):0.0047699999999999965,((('JX291989.1_China_Asia_2011':0.0036430000000000073,'JX291991.1_China_Asia_2011':0.0015310000000000046):0.01760400000000001,'GU938443.1_China_Asia_2009-02':0.014736000000000027):7.199999999999984E-4,'GU938409.1_China_Asia_2009-10':0.007956000000000019):0.006452000000000013):0.002008999999999983,(('KC577411.1_China_Asia_2008':0.00256099999999998,'GU938391.1_China_Asia_2008-12':0.0025530000000000275):0.003944999999999976,('HQ018904.1_China_Asia_2009':0.0013250000000000206,'HQ018913.1_China_Asia_2010':0.010382000000000002):0.0025200000000000222):0.018222000000000016):0.005541999999999991,'JQ764824.1_China_Asia_2006':0.014622000000000024):0.004029999999999978,('GU938367.1_China_Asia_2009-02':0.0012900000000000134,'GU938368.1_China_Asia_2009-02':2.9999999999752447E-6):0.009241):0.0012559999999999794,(('HQ018886.1_China_Asia_2009':0.0012849999999999806,'GQ265943.1_China_Asia_2005':2.000000000002E-6):2.000000000002E-6,'HM113493.1_China_Asia_2009':0.0064569999999999905):0.005209000000000019):0.002022999999999997,('GQ265936.1_China_Asia_2007':2.9999999999752447E-6,'GQ265937.1_China_Asia_2006':0.006489999999999996):0.020276000000000016):0.0026800000000000157,('KC692304.1_China_Asia_2011-07':0.0018259999999999943,'KC692320.1_China_Asia_2010-12':0.004657000000000022):0.003854000000000024):0.0015040000000000053,'FJ793939.1_China_Asia_10_05_2007':0.025496999999999992):0.06559300000000001):0.029173000000000004,'GQ265931.1_China_Asia_2005-11':0.011205999999999994):0.04335899999999998,('HQ398360.1_China_Asia_2008-09':0.03582099999999999,'GQ154654.1_China_Asia_21_09_1999':0.17274500000000004):0.02086899999999997):0.06392700000000001):0.020984000000000003,'KX236015.1_China_Asia_2014-07':0.024264000000000008):0.047541000000000055,'KC357717.1_China_Asia_2012':0.027372000000000063):0.011046):8.819999999999384E-4):0.005515000000000048,(('OL332823.1_China_Asia_2021-05':0.03323599999999999,(('MN128001.1_China_Asia_12_05_2017':1.999999999946489E-6,'MN128016.1_China_Asia_15_05_2017':1.999999999946489E-6):0.018206000000000055,((((('MN509309.1_China_Asia_2018':0.030052999999999996,('MN615479.1_China_Asia_15_01_2017':0.007529000000000008,'MF447750.1_China_Asia_28_09_2016':2.9999999999752447E-6):0.0025410000000000155):0.003726000000000007,'MN509327.1_China_Asia_2018':0.011481000000000019):0.003758000000000039,'MG734787.1_China_Asia_03_03_2017':0.012680000000000025):1.999999999946489E-6,'MH397170.1_China_Asia_2017':0.006292999999999993):0.0012499999999999734,('KX364295.1_China_Asia_2014-05':0.0012489999999999446,'KX348116.1_China_Asia_2014-05':1.999999999946489E-6):0.0012659999999999894):0.009122000000000074):0.004048999999999969):0.0013440000000000119,((((('MN509388.1_China_Asia_2018':0.0012599999999999834,'KX107843.1_China_Asia_04_06_2014':2.9999999999752447E-6):0.025993000000000044,(('MN615440.1_China_Asia_28_09_2016':0.008994000000000058,'KX107818.1_China_Asia_09_11_2014':2.0000000000575113E-6):0.003730000000000011,'KX107821.1_China_Asia_02_11_2014':0.0038000000000000256):2.9999999999752447E-6):0.012683,(('MN615441.1_China_Asia_19_11_2016':0.007695000000000007,'KX107825.1_China_Asia_07_04_2014':0.005168999999999979):0.011778000000000066,'JQ739328.1_China_Asia_2011':0.01574100000000006):0.006229999999999958):1.999999999946489E-6,('KX252787.1_China_Asia_2013-10':0.002483000000000013,'KU361197.1_China_Asia_2014':0.006272999999999973):0.003866999999999954):0.0012710000000000221,(('MN615439.1_China_Asia_05_04_2019':0.004383000000000026,'KX236004.1_China_Asia_2015':0.005707000000000018):0.0050480000000000524,'KX107830.1_China_Asia_26_07_2014':0.009404000000000079):0.01093999999999995):0.00349900000000003):0.00593100000000002):0.002503000000000033,(('MH427498.1_China_Asia_2016':0.0025199999999999667,'MH427499.1_China_Asia_2016':0.0012849999999999806):0.01214000000000004,'KX219795.1_China_Asia_2015-03':0.008619000000000043):0.006125000000000047):0.033219):0.005092999999999903):0.0033640000000000336,'MT162603.1_China_Asia_2019':0.02036899999999997):0.005125000000000046,('JQ739263.1_China_Asia_2011':0.0011400000000000299,'JQ739264.1_China_Asia_2011':0.005136000000000029):0.018691000000000013):0.008539999999999992,(((((((((((((((((((((((((((((((((((((('ON260867.1_China_Asia_21_02_2015':0.0016800000000000148,'MF447746.1_China_Asia_18_12_2016':0.02598899999999993):0.0033760000000000456,((((((((('MT162560.1_China_Asia_2018':0.0,'MG544177.1_China_Asia_2014-04':0.0):2.0000000000575113E-6,'MW042838.1_China_Asia_2020-01':2.0000000000575113E-6):1.999999999946489E-6,('MH412803.1_China_Asia_2017':0.0012560000000000349,('MH427424.1_China_Asia_2016':0.0012609999999999566,'KT957547.1_China_Asia_2010':1.999999999946489E-6):0.0012590000000000101):1.999999999946489E-6):0.0012570000000000636,'KX107811.1_China_Asia_05_04_2015':0.0012560000000000349):1.999999999946489E-6,((('MT162568.1_China_Asia_2018':2.0000000000575113E-6,'MH397174.1_China_Asia_2017':2.0000000000575113E-6):0.0012599999999999278,'MH427510.1_China_Asia_2017':0.0037800000000000056):2.0000000000575113E-6,'MH397160.1_China_Asia_2017':0.002519000000000049):1.999999999946489E-6):2.0000000000575113E-6,'KX107688.1_China_Asia_23_01_2015':2.0000000000575113E-6):1.999999999946489E-6,'MH427391.1_China_Asia_2017':1.999999999946489E-6):2.0000000000575113E-6,(('MN509311.1_China_Asia_2018':0.0025180000000000202,'MH397158.1_China_Asia_2017':0.0025239999999999707):1.999999999946489E-6,('MK887045.1_China_Asia_2017':2.0000000000575113E-6,'MK887048.1_China_Asia_2017':0.0025140000000000162):0.0012569999999999526):2.0000000000575113E-6):1.999999999946489E-6,(('MW042841.1_China_Asia_2020-01':0.002533999999999925,'MN509357.1_China_Asia_2018':0.0012599999999999278):0.0012600000000000389,'MH397159.1_China_Asia_2017':0.0012570000000000636):1.999999999946489E-6):2.0000000000575113E-6):0.0012539999999999774,('MW042857.1_China_Asia_2020-03':0.0025160000000000737,'MN509303.1_China_Asia_2018':2.0000000000575113E-6):0.0012569999999999526):2.0000000000575113E-6,(('MN615432.1_China_Asia_22_09_2016':0.005070999999999937,'KX107808.1_China_Asia_08_04_2015':2.9999999999752447E-6):0.0025180000000000202,'MG734769.1_China_Asia_23_01_2017':0.0012560000000000349):2.0000000000575113E-6):2.9999999999752447E-6,('MH427396.1_China_Asia_2017':1.999999999946489E-6,'MF447725.1_China_Asia_08_12_2016':1.999999999946489E-6):2.0000000000575113E-6):1.999999999946489E-6,'MH412804.1_China_Asia_2017':0.0012559999999999238):0.0012550000000000061,((('MW560639.1_China_Asia_2019':0.006325000000000025,(('MN615460.1_China_Asia_27_02_2018':2.0000000000575113E-6,'MG734772.1_China_Asia_11_04_2017':0.0063870000000000315):0.0037960000000000216,'MF447691.1_China_Asia_02_04_2017':0.0012620000000000964):1.999999999946489E-6):0.0012569999999999526,'MH427426.1_China_Asia_2016':0.002518999999999938):3.000000000086267E-6,'MN615436.1_China_Asia_14_04_2016':2.0000000000575113E-6):1.999999999946489E-6):0.0012570000000000636,'GU938425.1_China_Asia_2009-10':0.0012590000000000101):2.9999999999752447E-6,('KX107812.1_China_Asia_21_06_2015':0.002513999999999905,'GU938436.1_China_Asia_2009-10':0.003786999999999985):2.0000000000575113E-6):1.999999999946489E-6,(('MH427437.1_China_Asia_2016':0.002518999999999938,('KC692312.1_China_Asia_2011-08':0.005035000000000012,'HQ018888.1_China_Asia_2009':0.0012569999999999526):1.999999999946489E-6):2.0000000000575113E-6,('MG544178.1_China_Asia_2014-01':1.999999999946489E-6,'JX840411.1_China_Asia_2010-10':1.999999999946489E-6):2.0000000000575113E-6):1.999999999946489E-6):3.000000000086267E-6,'KJ524601.1_China_Asia_2011':0.0012540000000000884):1.999999999946489E-6,'GU938427.1_China_Asia_2009-10':0.010133999999999976):0.0012550000000000061,'MG734774.1_China_Asia_31_03_2017':0.028660999999999937):2.9999999999752447E-6,'MT162558.1_China_Asia_2018':1.999999999946489E-6):3.000000000086267E-6,(('MH427481.1_China_Asia_2017':2.0000000000575113E-6,'MF508703.1_China_Asia_01_01_2013':2.0000000000575113E-6):2.9999999999752447E-6,'MF447693.1_China_Asia_01_01_2017':0.00636099999999995):0.0012560000000000349):0.0012559999999999238,'MG734781.1_China_Asia_12_05_2017':0.0025180000000000202):2.0000000000575113E-6,('MN509337.1_China_Asia_2018':0.0037729999999999153,('MN615476.1_China_Asia_06_02_2017':0.0012560000000000349,'MF447730.1_China_Asia_06_02_2017':2.0000000000575113E-6):0.0037769999999999193):2.0000000000575113E-6):1.999999999946489E-6,'MW042837.1_China_Asia_2020-01':0.006355999999999917):0.0012560000000000349,'MF447722.1_China_Asia_09_12_2016':0.0025239999999999707):2.0000000000575113E-6,((((('MT157386.1_China_Asia_2018':0.002175000000000038,(('JX291998.1_China_Asia_2011':0.0012480000000000269,'JX292008.1_China_Asia_2010':1.999999999946489E-6):0.007237000000000049,'JQ900095.1_China_Asia_2009':0.006713999999999998):0.0024769999999999515):0.0016260000000000163,'GU938429.1_China_Asia_2009-10':0.0012560000000000349):2.0000000000575113E-6,'MG734775.1_China_Asia_08_05_2017':0.008874000000000049):0.0012539999999999774,('HQ018901.1_China_Asia_2010':0.003815000000000013,'HQ018902.1_China_Asia_2009':0.0012860000000000094):0.0025089999999999835):2.9999999999752447E-6,('MK887063.1_China_Asia_2016':0.0025439999999999907,('MK887067.1_China_Asia_2017':0.006318000000000046,'MF375897.1_China_Asia_2016-08':1.999999999946489E-6):0.0012640000000000429):0.0025199999999999667):2.0000000000575113E-6):1.999999999946489E-6,'GU938426.1_China_Asia_2009-10':0.002515000000000045):2.9999999999752447E-6,'GU938430.1_China_Asia_2009-10':0.0037770000000000303):0.0012530000000000596,'HM194671.1_China_Asia_2009':0.008796000000000026):1.999999999946489E-6,(('HQ018893.1_China_Asia_2010':0.006325000000000025,'GU938434.1_China_Asia_2009-10':0.0025049999999999795):2.0000000000575113E-6,'GU938435.1_China_Asia_2009-10':0.0025040000000000617):1.999999999946489E-6):2.0000000000575113E-6,(('JQ900100.1_China_Asia_2010':0.0025249999999999995,'JQ900102.1_China_Asia_2010':1.999999999946489E-6):0.0012530000000000596,'JQ900111.1_China_Asia_2010':0.0038050000000000583):0.012788000000000022):0.0012499999999999734,(('JQ900090.1_China_Asia_2009':0.006390000000000007,'JQ900092.1_China_Asia_2009':0.005082000000000031):0.0024719999999999187,'JQ900094.1_China_Asia_2009':0.003754999999999953):2.0000000000575113E-6):2.9999999999752447E-6,((('MN615452.1_China_Asia_19_02_2016':0.0037440000000000806,'KX107635.1_China_Asia_28_02_2013':3.000000000086267E-6):0.0012489999999999446,'HQ018885.1_China_Asia_2010':0.0024889999999999635):0.00512900000000005,'HQ018889.1_China_Asia_2010':0.008962000000000026):0.0011719999999999509):0.0012469999999999981,((((('KX364296.1_China_Asia_2008':0.0012440000000000229,'GQ258318.1_China_Asia_2008':0.0037400000000000766):0.0012320000000000109,'HM194675.1_China_Asia_2009':0.012655000000000083):0.003758999999999957,('GQ258317.1_China_Asia_2008':0.019073999999999924,('GQ265928.1_China_Asia_2005':2.0000000000575113E-6,'GQ265949.1_China_Asia_2007-11':0.0012570000000000636):1.999999999946489E-6):2.0000000000575113E-6):0.0012459999999999694,('KC346975.1_China_Asia_2012':0.02180700000000002,'JF951367.1_China_Asia_2010':0.007550000000000057):0.007622999999999935):2.0000000000575113E-6,('KU364606.1_China_Asia_2012':0.01657199999999992,'HM031118.1_China_Asia_2008-10':0.003785999999999956):0.0024660000000000792):1.999999999946489E-6):2.9999999999752447E-6,(((((((('KX364293.1_China_Asia_2007':0.0025260000000000282,('KX259249.1_China_Asia_2009':2.0000000000575113E-6,'HM194674.1_China_Asia_2009':2.0000000000575113E-6):0.00892599999999999):0.001210999999999962,('KX236005.1_China_Asia_2008':2.0000000000575113E-6,'GQ258316.1_China_Asia_2008':2.0000000000575113E-6):0.010113999999999956):0.005071000000000048,(('HM245923.1_China_Asia_2007':0.0012579999999999814,'GQ265927.1_China_Asia_2007-10':0.0025239999999999707):2.9999999999752447E-6,'GQ265946.1_China_Asia_2007':0.006315999999999988):0.007585000000000064):1.999999999946489E-6,'HM194655.1_China_Asia_2009':0.005066000000000015):3.000000000086267E-6,(((('KC692261.1_China_Asia_2012-04':0.002555000000000085,'KJ524624.1_China_Asia_2012':0.0012270000000000891):0.016745999999999928,((('KJ524583.1_China_Asia_2011':0.00385000000000002,('JX291983.1_China_Asia_2011':0.0012600000000000389,'JX436329.1_China_Asia_2005':0.0025209999999999955):0.014078999999999953):0.007676000000000016,'JX291985.1_China_Asia_2011':0.0063349999999999795):0.0037730000000000263,'HQ018905.1_China_Asia_2009':0.0012570000000000636):0.0011839999999999629):0.00644100000000003,(('HM194661.1_China_Asia_2009':0.003790999999999989,'HM194665.1_China_Asia_2009':0.002542999999999962):0.00253099999999995,('HM194667.1_China_Asia_2009':0.0012610000000000676,'HM194668.1_China_Asia_2009':0.0037890000000000423):0.0012679999999999358):0.012731000000000048):1.999999999946489E-6,('HM194697.1_China_Asia_2009':0.016625,'HM159250.1_China_Asia_2008-11':0.0064190000000000635):0.0024719999999999187):0.0012580000000000924):0.0025089999999999835,((('GU727854.1_China_Asia_2008':0.0037800000000000056,'GU727862.1_China_Asia_2008':1.999999999946489E-6):0.0012560000000000349,(('GU727855.1_China_Asia_2009':0.0012560000000000349,'GU727857.1_China_Asia_2008':2.0000000000575113E-6):1.999999999946489E-6,('GU727858.1_China_Asia_2008':0.0012610000000000676,'GU727860.1_China_Asia_2009':0.00882000000000005):0.0025199999999999667):0.0012560000000000349):1.999999999946489E-6,'GU727861.1_China_Asia_2008':0.0037730000000000263):0.0050520000000000564):2.9999999999752447E-6,((((((((((((((('KX275394.1_China_Asia_2008':2.0000000000575113E-6,'GQ258334.1_China_Asia_2008':2.0000000000575113E-6):2.0000000000575113E-6,('GQ844990.1_China_Asia_2008':0.0037530000000000063,'GQ258331.1_China_Asia_2008':0.003758999999999957):2.0000000000575113E-6):1.999999999946489E-6,('JF330885.1_China_Asia_2010':0.00510199999999994,'GU938392.1_China_Asia_2009-02':0.007668999999999926):0.0024530000000000385):0.001194999999999946,(((('JF330894.1_China_Asia_2010':0.018178999999999945,'HM159252.1_China_Asia_2009-03':0.003906999999999994):0.0011210000000000386,'HM194699.1_China_Asia_2009':0.006306000000000034):1.999999999946489E-6,'GQ258324.1_China_Asia_2008':0.0012519999999999198):2.0000000000575113E-6,'GQ258326.1_China_Asia_2008':0.002507000000000037):0.0011289999999999356):1.80000000000069E-4,((((((((('KX236011.1_China_Asia_2009-12':0.0012609999999999566,'HM194714.1_China_Asia_2009':2.0000000000575113E-6):0.015136000000000038,'HM194649.1_China_Asia_2009':0.0092310000000001):0.002502999999999922,'GQ258319.1_China_Asia_2008':0.011630999999999947):0.005112000000000005,'HM194716.1_China_Asia_2009':0.020916999999999963):0.0011710000000000331,'JF330880.1_China_Asia_2010':0.006313000000000013):0.0012739999999999974,('JF738084.1_China_Asia_08_06_2010':0.005059999999999953,('HM194685.1_China_Asia_2009':2.0000000000575113E-6,'HM194686.1_China_Asia_2009':2.0000000000575113E-6):1.999999999946489E-6):0.0012560000000000349):1.999999999946489E-6,'HM194707.1_China_Asia_2009':1.999999999946489E-6):2.0000000000575113E-6,'HM194713.1_China_Asia_2009':2.0000000000575113E-6):1.999999999946489E-6,('KX236012.1_China_Asia_2009':0.0025169999999999915,'HM194712.1_China_Asia_2009':0.0025420000000000442):1.999999999946489E-6):0.0012570000000000636):1.999999999946489E-6,'GQ258347.1_China_Asia_2008':0.0012529999999999486):2.0000000000575113E-6,'KJ524628.1_China_Asia_2012':0.010160999999999976):0.0012520000000000309,('JF330903.1_China_Asia_2010':0.005033999999999983,'HM159254.1_China_Asia_2009-11':0.0012520000000000309):2.0000000000575113E-6):0.0012559999999999238,('JQ900101.1_China_Asia_2010':0.005066000000000015,'JQ900107.1_China_Asia_2010':0.0012769999999999726):0.0012349999999999861):3.000000000086267E-6,'JF330901.1_China_Asia_2010':0.008922000000000097):0.0012519999999999198,'KJ873873.1_China_Asia_11_12_2013':0.0025049999999999795):2.0000000000575113E-6,((((('KX252774.1_China_Asia_2013':0.02020299999999997,'JQ900091.1_China_Asia_2009':0.01635299999999995):0.0023009999999999975,'HM194647.1_China_Asia_2009':0.01606799999999997):2.0000000000575113E-6,('GU938371.1_China_Asia_2009-01':0.0012729999999999686,'GU938372.1_China_Asia_2009-01':0.002503000000000033):0.010214000000000056):0.0012619999999999854,'HM194650.1_China_Asia_2009':0.00702400000000003):5.779999999999674E-4,((('KX252783.1_China_Asia_2009':2.0000000000575113E-6,'HM194658.1_China_Asia_2009':2.0000000000575113E-6):0.003794999999999993,'HM194664.1_China_Asia_2009':0.003793999999999964):0.0012539999999999774,'GQ258323.1_China_Asia_2008':0.01143700000000003):0.0012630000000000141):0.0012520000000000309):0.005155999999999938,'JQ900089.1_China_Asia_2009':0.0346209999999999):0.003709999999999991,'KX219792.1_China_Asia_2006-05':0.005060999999999982):0.0024930000000000785,((('KU942380.1_China_Asia_07_02_2013':1.999999999946489E-6,'KU317090.1_China_Asia_2011':1.999999999946489E-6):0.01076200000000005,('KU364608.1_China_Asia_2012':1.999999999946489E-6,'KU364614.1_China_Asia_2014':0.0012649999999999606):0.015534000000000048):0.007628999999999997,(('KC692291.1_China_Asia_2011-01':0.020787,'GU938389.1_China_Asia_2008-11':0.01936300000000002):1.999999999946489E-6,('KC577409.1_China_Asia_2009':0.020563999999999916,'GU938373.1_China_Asia_2009-01':0.008881999999999945):0.0013440000000000119):0.0015960000000000418):0.0021860000000000213):2.9999999999752447E-6):2.0000000000575113E-6,'KX375805.1_China_Asia_2007':0.007585000000000064):0.002501999999999893):0.0012550000000000061,(((('KU364616.1_China_Asia_2012':0.007526000000000033,'JF732903.1_China_Asia_2009-04':0.006265999999999994):1.999999999946489E-6,('GU727853.1_China_Asia_2009':0.0024930000000000785,'GU727859.1_China_Asia_2009':0.0012450000000000516):1.999999999946489E-6):2.0000000000575113E-6,'HM106334.1_China_Asia_2010-03':0.013925999999999994):0.002561999999999953,'KC692255.1_China_Asia_2012-04':0.01932299999999998):0.0011769999999999836):0.0012520000000000309,(('JX291993.1_China_Asia_2011':0.013135000000000008,'KC357724.1_China_Asia_2011':0.015482999999999913):0.0036170000000000924,('HM194711.1_China_Asia_2009':0.005516000000000076,('KR265090.1_China_Asia_2013':2.9999999999752447E-6,'KJ999800.1_China_Asia_2013':2.9999999999752447E-6):0.06631700000000007):0.005991999999999997):1.999999999946489E-6):2.0000000000575113E-6,(((('MW042835.1_China_Asia_2020-01':0.008665999999999952,'MW042856.1_China_Asia_2020-03':0.005286999999999931):0.00658000000000003,'MH427428.1_China_Asia_2016':0.007326000000000055):0.0018120000000000358,('MW042836.1_China_Asia_2020-01':0.009994999999999976,'MW042842.1_China_Asia_2020-01':0.07195600000000002):2.0000000000575113E-6):0.016049999999999898,('MG734768.1_China_Asia_14_09_2017':0.002522999999999942,(('MG734771.1_China_Asia_23_01_2017':0.0012630000000000141,'MF447679.1_China_Asia_19_01_2017':0.007595999999999936):2.0000000000575113E-6,'MF447678.1_China_Asia_19_01_2017':2.0000000000575113E-6):1.999999999946489E-6):0.006014999999999993):0.028883000000000103):0.002653999999999934,('KJ524627.1_China_Asia_2012':0.015474999999999905,('HQ018914.1_China_Asia_2010':1.999999999946489E-6,'HM106335.1_China_Asia_2010-03':0.002501999999999893):0.003933999999999993):0.014047000000000032):0.0017220000000000013,('MN614446.1_China_Asia_30_12_2017':0.18367100000000003,(('KC692318.1_China_Asia_2011-07':0.002992999999999968,('KJ524616.1_China_Asia_2012':2.000000000002E-6,'KJ524619.1_China_Asia_2012':0.0012619999999999854):0.013577999999999979):0.022255000000000025,(((('KC577384.1_China_Asia_1998':2.000000000002E-6,'KC577413.1_China_Asia_2009':0.0025540000000000007):2.000000000002E-6,'KC577398.1_China_Asia_2009':0.0038369999999999793):2.000000000002E-6,'KC577408.1_China_Asia_2009':0.0025540000000000007):0.09966400000000003,(('KC692263.1_China_Asia_2012-03':0.07625399999999999,'KP686068.1_China_Asia_16_10_2013':0.04385699999999998):0.10852699999999998,(('JF682372.1_China_Asia_2010':2.9999999999752447E-6,'JF694495.1_China_Asia_2010':2.000000000002E-6):0.002701000000000009,('JF694497.1_China_Asia_2010':0.0067749999999999755,'EU650418.1_China_Asia_2007-05':2.9999999999752447E-6):2.000000000002E-6):0.07750600000000002):0.050383999999999984):0.03690100000000002):0.049014):0.043471999999999955):0.005889000000000033,((((((('KX259252.1_China_Asia_2011':1.999999999946489E-6,'JQ739326.1_China_Asia_2011':1.999999999946489E-6):0.010228000000000015,(('JF330854.1_China_Asia_2010':0.013039000000000023,'HM194656.1_China_Asia_2009':0.0026370000000000005):0.0011639999999999429,'HM194663.1_China_Asia_2009':0.0037929999999999353):0.0012750000000000261):2.0000000000575113E-6,(('KX252790.1_China_Asia_2009-05':2.0000000000575113E-6,'HM194659.1_China_Asia_2009':2.0000000000575113E-6):0.0012619999999999854,'HM194677.1_China_Asia_2009':0.005071999999999965):0.006337000000000037):0.0018819999999999393,'JF330865.1_China_Asia_2010':0.009890999999999983):0.012758000000000047,'JF330863.1_China_Asia_2010':0.006566000000000072):0.004274999999999918,(((('KX302869.1_China_Asia_2009-08':3.000000000086267E-6,'HM194660.1_China_Asia_2009':3.000000000086267E-6):0.003821999999999992,('KX302875.1_China_Asia_2010-05':2.9999999999752447E-6,'JF330861.1_China_Asia_2010':1.999999999946489E-6):3.000000000086267E-6):0.0012679999999999358,(('KC136209.1_China_Asia_2011':0.0,'JQ739324.1_China_Asia_2011':0.0):1.999999999946489E-6,'JQ739323.1_China_Asia_2011':1.999999999946489E-6):0.005108000000000001):2.9999999999752447E-6,('JF330860.1_China_Asia_2010':2.0000000000575113E-6,'JF330864.1_China_Asia_2010':2.0000000000575113E-6):0.023532999999999915):0.00861400000000001):0.002658000000000049,'JQ739300.1_China_Asia_2011':0.02284200000000003):0.0069069999999999965):1.999999999946489E-6,(((('MN509361.1_China_Asia_2018':0.003798999999999997,'KC478590.1_China_Asia_2012':0.03547900000000004):2.9999999999752447E-6,'JF951370.1_China_Asia_2010':0.003817999999999988):0.010197000000000012,'HM034814.1_China_Asia_03_01_2009':0.0039399999999999435):0.009283999999999959,(('KX302864.1_China_Asia_2009-09':1.999999999946489E-6,'HM194670.1_China_Asia_2009':1.999999999946489E-6):0.0012690000000000756,'HM194708.1_China_Asia_2009':2.0000000000575113E-6):0.014204999999999912):0.006377999999999995):0.004078000000000026,(((((('MN615431.1_China_Asia_16_05_2016':0.003005999999999953,'KX107636.1_China_Asia_03_02_2013':0.0021379999999999733):0.002595000000000014,'KX107638.1_China_Asia_16_09_2013':0.0034490000000000354):0.0030130000000000434,'KX107776.1_China_Asia_01_12_2015':0.012952999999999992):0.0012999999999999678,'KC692254.1_China_Asia_2012-05':0.003843000000000041):2.0000000000575113E-6,((((('KY992864.1_VietNam_Asia_2015-08':0.01685099999999995,'KC692276.1_China_Asia_2012-01':0.0012820000000000054):0.0012570000000000636,(('KX107695.1_China_Asia_18_01_2013':0.009131,'KJ524621.1_China_Asia_2012':0.00532100000000002):0.0011069999999999691,'KX107730.1_China_Asia_26_11_2013':0.019476999999999967):2.0000000000575113E-6):0.0012689999999999646,('JQ739242.1_China_Asia_2011':0.003885999999999945,'JQ739365.1_China_Asia_2011':0.0012929999999999886):0.003834000000000004):2.0000000000575113E-6,((('KX107802.1_China_Asia_22_01_2014':0.018516000000000088,'KC692290.1_China_Asia_2011-10':0.0066910000000000025):0.0022519999999999207,'JQ900141.1_China_Asia_2011':0.014128999999999947):3.000000000086267E-6,('KX107847.1_China_Asia_08_01_2014':0.007649000000000017,'JF330866.1_China_Asia_2010':0.016742999999999952):0.0013880000000000559):0.0012710000000000221):0.0012729999999999686,(('KX107787.1_China_Asia_18_01_2015':0.027546999999999988,('JQ739331.1_China_Asia_2011':1.999999999946489E-6,'JQ739332.1_China_Asia_2011':0.0012739999999999974):0.0012750000000000261):2.9999999999752447E-6,'KJ524588.1_China_Asia_2011':0.002557999999999949):2.0000000000575113E-6):0.0012790000000000301):0.010189999999999921,('KX219791.1_China_Asia_2007-02':0.0014100000000000223,'GQ258315.1_China_Asia_2008':0.01005300000000009):0.002834999999999921):0.003726000000000007):0.0032650000000000734,(((((((((((((((((((((((((((((((((('OQ189490.1_China_Asia_2021-06':0.011523999999999979,'MW767476.1_China_Asia_2020':0.025970999999999966):0.0038170000000000703,('MW044578.1_China_Asia_2019-11':3.000000000086267E-6,'MW044582.1_China_Asia_2019-11':0.0025140000000000162):0.00640099999999999):0.001194999999999946,('MW044594.1_China_Asia_2019-11':0.0012600000000000389,(('MW560638.1_China_Asia_2019':0.0012630000000000141,'MW042861.1_China_Asia_2020-03':3.000000000086267E-6):0.006344999999999934,'MW044584.1_China_Asia_2019-11':0.006476999999999955):2.0000000000575113E-6):2.9999999999752447E-6):0.0012600000000000389,('MT544422.1_China_Asia_20_04_2019':0.0037800000000000056,'MT544421.1_China_Asia_04_03_2019':0.008928999999999965):2.0000000000575113E-6):0.0025290000000000035,'MN509317.1_China_Asia_2018':0.0012630000000000141):1.999999999946489E-6,((('MN615461.1_China_Asia_16_03_2018':0.01547900000000002,'MN615468.1_China_Asia_02_04_2017':0.002539000000000069):0.0025279999999999747,'MF447690.1_China_Asia_06_04_2017':2.0000000000575113E-6):0.0012630000000000141,'MF447702.1_China_Asia_20_04_2017':0.0038210000000000743):1.999999999946489E-6):2.0000000000575113E-6,(((('MW560628.1_China_Asia_2019':0.0063990000000000435,('MW044593.1_China_Asia_2019-11':0.011616999999999988,'MN509347.1_China_Asia_2018':0.01032999999999995):0.0011760000000000659):0.0012469999999999981,'MW560635.1_China_Asia_2019':0.005091000000000068):0.0012729999999999686,('MT157388.1_China_Asia_2018':0.0012639999999999318,'MN509332.1_China_Asia_2018':1.999999999946489E-6):2.0000000000575113E-6):0.0012649999999999606,((('MT563407.1_China_Asia_12_04_2019':0.0012590000000000101,'MT162607.1_China_Asia_2019':0.0025359999999999827):0.0012710000000000221,'MN509305.1_China_Asia_2018':0.0012650000000000716):2.9999999999752447E-6,('MT544423.1_China_Asia_25_10_2019':0.006352999999999942,'MW044587.1_China_Asia_2019-11':1.999999999946489E-6):0.0025340000000000362):0.0012649999999999606):2.0000000000575113E-6):1.999999999946489E-6,'MF447709.1_China_Asia_20_04_2017':1.999999999946489E-6):2.0000000000575113E-6,'MG734776.1_China_Asia_25_09_2017':0.0038040000000000296):1.999999999946489E-6,'MN615429.1_China_Asia_02_09_2016':0.003805999999999976):0.0012500000000000844,'MN615474.1_China_Asia_20_09_2017':0.003839000000000037):0.0033360000000000056,((('MN127993.1_China_Asia_16_07_2016':0.0025540000000000562,'MN193602.1_China_Asia_2016':0.0025600000000000067):1.999999999946489E-6,(('MH427404.1_China_Asia_2017':0.00387000000000004,'MH427415.1_China_Asia_2017':0.0038569999999999993):0.0012490000000000556,'MH427416.1_China_Asia_2017':0.003825999999999996):0.001286999999999927):3.000000000086267E-6,'MW560641.1_China_Asia_2019':0.02490900000000007):0.001802999999999999):0.0038279999999999426,'MH427398.1_China_Asia_2017':0.008145999999999987):2.0000000000575113E-6,'MN127999.1_China_Asia_11_01_2017':0.010976000000000097):0.002562999999999982,('MN615434.1_China_Asia_29_11_2016':0.006363999999999925,'KX107814.1_China_Asia_04_05_2015':1.999999999946489E-6):0.001751000000000058):0.005552999999999919,('MH397189.1_China_Asia_2017':0.015202999999999967,'MH427474.1_China_Asia_2017':0.018302999999999958):0.004525000000000001):0.006770000000000054,('KX302874.1_China_Asia_2013':0.015523000000000065,'KX219800.1_China_Asia_2013-06':0.003846000000000016):0.0012159999999999949):1.999999999946489E-6,(((('MN615438.1_China_Asia_30_03_2016':0.0038130000000000663,'KX107833.1_China_Asia_15_11_2014':0.002515000000000045):0.0063830000000000275,('KX107656.1_China_Asia_10_08_2015':0.0036279999999999646,'KX107708.1_China_Asia_03_12_2013':0.01155600000000001):0.0014620000000000744):0.0025489999999999124,('KX219798.1_China_Asia_2012-09':0.005039000000000016,'JQ739387.1_China_Asia_2011':0.003794999999999993):1.999999999946489E-6):2.0000000000575113E-6,('KX107734.1_China_Asia_14_01_2013':0.007687999999999917,(('JQ739398.1_China_Asia_2011':0.001258999999999899,('JQ739399.1_China_Asia_2011':2.0000000000575113E-6,'JQ739400.1_China_Asia_2011':0.0012570000000000636):0.002521999999999913):2.0000000000575113E-6,('JQ739405.1_China_Asia_2011':0.0025180000000000202,'JQ739407.1_China_Asia_2011':2.0000000000575113E-6):0.0012579999999999814):0.008939999999999948):2.0000000000575113E-6):1.999999999946489E-6):2.0000000000575113E-6,((((('MH397192.1_China_Asia_2017':0.0012530000000000596,'MH397193.1_China_Asia_2017':2.9999999999752447E-6):0.003766999999999965,'MH427501.1_China_Asia_2016':0.0024969999999999715):2.0000000000575113E-6,'MH427460.1_China_Asia_2016':0.008781000000000039):0.00886599999999993,'KX364294.1_China_Asia_2014':0.014054000000000011):3.000000000086267E-6,'JQ739394.1_China_Asia_2011':0.0037850000000000383):0.0012569999999999526):0.0012569999999999526,'JQ739285.1_China_Asia_2011':0.005078999999999945):2.0000000000575113E-6,('KX236014.1_China_Asia_2012':0.003793999999999964,'JQ739271.1_China_Asia_2011':0.016660000000000008):2.0000000000575113E-6):1.999999999946489E-6,('KX247127.1_China_Asia_2011':2.0000000000575113E-6,'JQ739276.1_China_Asia_2011':2.0000000000575113E-6):1.999999999946489E-6):2.0000000000575113E-6,'JQ739355.1_China_Asia_2011':0.0025180000000000202):1.999999999946489E-6,'JQ739249.1_China_Asia_2011':0.0025199999999999667):2.0000000000575113E-6,'KX236013.1_China_Asia_2012':0.011419000000000068):0.006510000000000016,((('KX219801.1_China_Asia_2012-04':0.006341999999999959,(('JQ739256.1_China_Asia_2011':0.003819000000000017,'JQ739378.1_China_Asia_2011':1.999999999946489E-6):0.0012760000000000549,'JQ739379.1_China_Asia_2011':0.0012700000000001044):0.011487999999999943):2.0000000000575113E-6,('JQ739283.1_China_Asia_2011':2.9999999999752447E-6,'JQ739403.1_China_Asia_2011':2.9999999999752447E-6):0.006333000000000033):0.0026519999999999877,(('JQ739278.1_China_Asia_2011':0.002569999999999961,('JQ739293.1_China_Asia_2011':2.0000000000575113E-6,'JQ739402.1_China_Asia_2011':0.0037530000000000063):1.999999999946489E-6):0.0012510000000000021,'JQ739341.1_China_Asia_2011':0.0037519999999999776):0.00365800000000005):0.0025439999999999907):0.0012590000000000101,((((('MK032181.1_China_Asia_2011':2.9999999999752447E-6,'JQ739349.1_China_Asia_2011':1.999999999946489E-6):0.011539999999999995,'HQ018916.1_China_Asia_2010':1.999999999946489E-6):0.0012600000000000389,'JQ739295.1_China_Asia_2011':0.0012590000000000101):2.0000000000575113E-6,'KC357718.1_China_Asia_2011':0.016656000000000004):1.999999999946489E-6,'JQ739340.1_China_Asia_2011':0.010186000000000028):0.007573000000000052):0.002942999999999918,'KX434788.1_China_Asia_2013':0.04000999999999999):8.190000000000142E-4,'KX259257.1_China_Asia_2012-08':0.009164999999999979):0.002371000000000012,'KX348117.1_China_Asia_2012-07':0.01742699999999997):0.0029120000000000257,(('KX236006.1_China_Asia_2010':1.999999999946489E-6,'JF330883.1_China_Asia_2010':1.999999999946489E-6):0.015624000000000082,'KX252786.1_China_Asia_2012-06':0.019739000000000062):0.005094999999999961):0.001943000000000028,(((((((((((('OR050554.1_SouthKorea_Asia_30_01_2019':0.0012719999999999954,'MW877667.1_SouthKorea_Asia_12_11_2019':2.000000000002E-6):0.005105999999999999,'JQ920379.1_SouthKorea_Asia_2010':0.0025450000000000195):2.9999999999752447E-6,(('MW877665.1_SouthKorea_Asia_06_10_2020':2.9999999999752447E-6,'MW877666.1_SouthKorea_Asia_12_11_2019':0.0012730000000000241):0.003836000000000006,'HM486961.1_SouthKorea_Asia_2010':0.002589999999999981):2.000000000002E-6):2.000000000002E-6,((((('OR050556.1_SouthKorea_Asia_25_07_2010':0.0012699999999999934,'JF804688.1_SouthKorea_Asia_2010':2.9999999999752447E-6):0.0012670000000000181,('JF804683.1_SouthKorea_Asia_2010':2.000000000002E-6,'HM486960.1_SouthKorea_Asia_2010':0.0038710000000000133):2.000000000002E-6):0.0012670000000000181,((('JF804682.1_SouthKorea_Asia_2010':0.0012820000000000054,'HM486958.1_SouthKorea_Asia_2009':0.010442000000000007):0.0012880000000000114,'JF804684.1_SouthKorea_Asia_2010':2.000000000002E-6):2.9999999999752447E-6,('JF804685.1_SouthKorea_Asia_2010':0.0040959999999999885,'HM486959.1_SouthKorea_Asia_2009':0.015967999999999982):0.0010720000000000174):0.0012900000000000134):2.000000000002E-6,(((((('KU900741.1_SouthKorea_Asia_2009':0.0012639999999999874,'JQ920390.1_SouthKorea_Asia_2009':2.000000000002E-6):0.019477000000000022,'HM486954.1_SouthKorea_Asia_2007':0.018554000000000015):0.0039919999999999956,'HM486955.1_SouthKorea_Asia_2008':0.0038779999999999926):2.9999999999752447E-6,((((('KU900744.1_SouthKorea_Asia_2006':0.0013250000000000206,'HM486962.1_SouthKorea_Asia_2005':0.0013210000000000166):0.012763999999999998,'JQ693048.1_SouthKorea_Asia_2010':0.06297399999999997):0.03423399999999999,'JF804681.1_SouthKorea_Asia_2010':0.06454399999999999):0.024629999999999985,(('JQ920391.1_SouthKorea_Asia_2009':2.000000000002E-6,'JQ920393.1_SouthKorea_Asia_2009':2.000000000002E-6):0.0012969999999999926,'JQ920392.1_SouthKorea_Asia_2009':0.0012949999999999906):0.015795000000000003):0.0015459999999999918,'HM486953.1_SouthKorea_Asia_2007':0.038034999999999985):0.002448999999999979):0.0012710000000000221,'HM486956.1_SouthKorea_Asia_2009':0.010427999999999993):0.0025450000000000195,'JF804686.1_SouthKorea_Asia_2010':0.010448000000000013):0.0025370000000000115):0.0012679999999999914,'HM486957.1_SouthKorea_Asia_2009':2.9999999999752447E-6):0.0012699999999999934):0.0012949999999999906,('JQ920382.1_SouthKorea_Asia_2010':0.00381999999999999,(('JQ920384.1_SouthKorea_Asia_2010':2.000000000002E-6,'JQ920394.1_SouthKorea_Asia_2009':2.000000000002E-6):2.000000000002E-6,'JQ920385.1_SouthKorea_Asia_2010':0.003817000000000015):0.0012659999999999894):0.0012519999999999754):0.00755699999999998,'OP886678.1_SouthKorea_Asia_2019':0.21037899999999998):0.011913000000000007,('KU900743.1_SouthKorea_Asia_2010':2.000000000002E-6,'JQ920380.1_SouthKorea_Asia_2010':0.0012659999999999894):0.025948000000000027):0.070542,(('MH427453.1_China_Asia_2016':0.09090900000000002,('KC478647.1_China_Asia_2009':0.010510999999999993,'JQ739252.1_China_Asia_2011':0.028563000000000005):0.02472000000000002):0.09670899999999999,('KU364604.1_China_Asia_2013':0.01947500000000002,'KU364612.1_China_Asia_2012':0.04115000000000002):0.028525999999999996):0.05444300000000002):0.01572699999999999,(('MK423876.1_China_Asia_2017':2.9999999999752447E-6,'MH427497.1_China_Asia_2017':2.9999999999752447E-6):0.003825000000000023,('MK423877.1_China_Asia_2017':2.000000000002E-6,'MH412799.1_China_Asia_2017':2.000000000002E-6):2.000000000002E-6):0.117977):0.023890999999999996,'OR180678.1_Tanzania_Africa_21_09_2019':0.08687800000000001):0.075326,'KX348115.1_China_Asia_2012-09':0.048873):0.06905099999999997,'KX107790.1_China_Asia_01_04_2013':0.065276):0.0033720000000000416):0.004224999999999923,'HM159249.1_China_Asia_2008-11':0.020743999999999985):2.0000000000575113E-6,((((('KX302860.1_China_Asia_2008':2.0000000000575113E-6,'GQ258336.1_China_Asia_2008':2.0000000000575113E-6):0.008926999999999907,((('KX236016.1_China_Asia_2009-09':1.999999999946489E-6,'HM194652.1_China_Asia_2009':0.0012729999999999686):0.013010999999999995,'GQ258332.1_China_Asia_2008':0.010286999999999935):0.0012320000000000109,('GQ258320.1_China_Asia_2008':0.004997999999999947,'GQ258321.1_China_Asia_2008':0.021081000000000016):0.007774999999999976):2.9999999999752447E-6):0.0012590000000000101,((('GQ853588.1_China_Asia_10_05_2007':0.003798999999999997,'FJ793940.1_China_Asia_10_05_2007':0.0012689999999999646):0.005074000000000023,('FJ793938.1_China_Asia_10_05_2007':0.008947000000000038,'FJ793941.1_China_Asia_10_05_2007':0.003855000000000053):0.0037559999999999816):2.9999999999752447E-6,'GQ853589.1_China_Asia_10_05_2007':0.005064999999999986):0.002542999999999962):0.0012659999999999894,('KX252788.1_China_Asia_2008':1.999999999946489E-6,'GQ258312.1_China_Asia_2008':1.999999999946489E-6):0.005083999999999977):2.0000000000575113E-6,((((((((((('MT544424.1_China_Asia_12_03_2019':0.011419999999999986,(('KY421672.1_China_Asia_2012':2.0000000000575113E-6,'JQ739410.1_China_Asia_2011':2.0000000000575113E-6):1.999999999946489E-6,'JQ900130.1_China_Asia_2011':0.005051999999999945):2.9999999999752447E-6):0.0063670000000000115,('JQ900131.1_China_Asia_2011':0.005087999999999981,'JQ739235.1_China_Asia_2011':2.9999999999752447E-6):0.002554999999999974):0.0012499999999999734,('KJ469739.1_China_Asia_11_02_2012':2.0000000000575113E-6,'KF007203.1_China_Asia_11_02_2012':2.0000000000575113E-6):0.00765299999999991):2.0000000000575113E-6,'JQ739303.1_China_Asia_2011':0.005070000000000019):0.0012659999999999894,(((((('KR265091.1_China_Asia_2013':1.999999999946489E-6,'KJ999798.1_China_Asia_2013':1.999999999946489E-6):0.0012579999999999814,('KJ669722.1_China_Asia_2013':2.0000000000575113E-6,'KJ999797.1_China_Asia_2013':2.0000000000575113E-6):0.0012559999999999238):0.00632200000000005,'KC692244.1_China_Asia_2012-11':0.006394000000000011):0.0012630000000000141,(('KX107838.1_China_Asia_25_05_2014':0.0012569999999999526,'KX107839.1_China_Asia_28_05_2014':0.0012859999999998983):0.016868000000000105,'KJ524618.1_China_Asia_2011':0.002523000000000053):0.0012649999999999606):2.9999999999752447E-6,'KC692287.1_China_Asia_2011-11':0.010141999999999984):0.0012570000000000636,('KX107714.1_China_Asia_17_07_2015':0.002670999999999979,'MF447743.1_China_Asia_01_12_2016':0.011890999999999985):0.015439000000000092):1.999999999946489E-6):0.0012670000000000181,((('KX364292.1_China_Asia_2011':0.0012610000000000676,('JQ739247.1_China_Asia_2011':2.0000000000575113E-6,'JQ739370.1_China_Asia_2011':2.0000000000575113E-6):2.9999999999752447E-6):0.0063389999999999835,'JQ739369.1_China_Asia_2011':2.0000000000575113E-6):0.0012569999999999526,'JQ739350.1_China_Asia_2011':0.016666999999999987):2.0000000000575113E-6):0.00253099999999995,'JQ900127.1_China_Asia_2011':0.003813999999999984):2.0000000000575113E-6,((('KC692243.1_China_Asia_2012-03':0.014334999999999987,('JQ739281.1_China_Asia_2011':2.0000000000575113E-6,'JQ739287.1_China_Asia_2011':0.0025130000000000985):0.02098399999999989):0.0035450000000000204,((('KC692256.1_China_Asia_2012-03':0.01294800000000007,('JQ739280.1_China_Asia_2011':2.0000000000575113E-6,'JQ739318.1_China_Asia_2011':0.006333000000000033):0.005156000000000049):0.00119899999999995,('JQ739250.1_China_Asia_2011':0.0012600000000000389,'JQ739253.1_China_Asia_2011':2.9999999999752447E-6):0.00508900000000001):2.9999999999752447E-6,'JQ739268.1_China_Asia_2011':0.005070000000000019):0.0012619999999999854):2.0000000000575113E-6,('JQ739277.1_China_Asia_2011':1.999999999946489E-6,('JQ739286.1_China_Asia_2011':0.006365000000000065,'JQ739288.1_China_Asia_2011':0.028616000000000086):0.0012499999999999734):0.00634800000000002):0.0012510000000000021):0.0025169999999999915,'JQ739356.1_China_Asia_2011':0.010275000000000034):0.012789999999999968,(('KX252782.1_China_Asia_2007':0.015348999999999946,'GQ258314.1_China_Asia_2008':0.00257099999999999):0.0012579999999999814,((('KX252785.1_China_Asia_2010':1.999999999946489E-6,'JF330884.1_China_Asia_2010':0.0012569999999999526):0.01867400000000008,'GQ258342.1_China_Asia_2008':0.018777000000000044):6.089999999999707E-4,'GQ258308.1_China_Asia_2008':0.005097000000000018):1.999999999946489E-6):0.0012600000000000389):2.9999999999752447E-6,((((((((((((((((((((((((((((('OR050547.1_SouthKorea_Asia_17_04_2018':0.0012760000000000549,'MW877631.1_SouthKorea_Asia_17_04_2018':2.0000000000575113E-6):0.001274999999999915,'MW877630.1_SouthKorea_Asia_08_03_2018':0.0012780000000000014):0.0012710000000000221,(('MW877627.1_SouthKorea_Asia_13_03_2018':0.002557999999999949,'MW877629.1_SouthKorea_Asia_23_02_2018':0.0012750000000000261):2.0000000000575113E-6,'MW877628.1_SouthKorea_Asia_07_02_2018':2.0000000000575113E-6):1.999999999946489E-6):0.0012950000000000461,'MW877626.1_SouthKorea_Asia_01_12_2018':0.011602000000000001):0.0025290000000000035,(('MK510445.1_SouthKorea_Asia_15_05_2018':2.0000000000575113E-6,'MK510446.1_SouthKorea_Asia_15_05_2018':0.0012650000000000716):0.003801999999999972,'MK510447.1_SouthKorea_Asia_15_05_2018':2.9999999999752447E-6):0.006414000000000031):0.00245799999999996,('OR050564.1_SouthKorea_Asia_05_03_2020':2.9999999999752447E-6,'MW877610.1_SouthKorea_Asia_05_03_2020':0.002574999999999994):0.022314999999999974):0.00518200000000002,(((('OR050555.1_SouthKorea_Asia_26_12_2018':1.999999999946489E-6,'MW877634.1_SouthKorea_Asia_10_10_2018':1.999999999946489E-6):2.0000000000575113E-6,'MW877632.1_SouthKorea_Asia_27_02_2019':0.00771299999999997):0.0012649999999999606,((('MK510437.1_SouthKorea_Asia_01_05_2018':1.999999999946489E-6,('MW877633.1_SouthKorea_Asia_23_05_2019':0.00510900000000003,'MW877635.1_SouthKorea_Asia_18_10_2018':0.0025500000000000522):0.001270999999999911):2.0000000000575113E-6,'MK510440.1_SouthKorea_Asia_01_05_2018':0.0025399999999999867):0.0012659999999999894,('MW877636.1_SouthKorea_Asia_27_05_2019':2.0000000000575113E-6,'MW877637.1_SouthKorea_Asia_27_12_2018':0.0012699999999999934):0.0012689999999999646):2.9999999999752447E-6):0.005074000000000023,(((('LC760047.1_Japan_Asia_2022':2.9999999999752447E-6,'LC760048.1_Japan_Asia_2022':0.0038329999999999753):0.007681000000000049,(('LC760051.1_Japan_Asia_2022':0.002538999999999958,'LC750373.1_Japan_Asia_2020':0.003821999999999992):0.0025460000000000482,'LC750374.1_Japan_Asia_2020':0.0038250000000000783):0.002566999999999986):0.0012719999999999398,('LC760049.1_Japan_Asia_2022':0.0038329999999999753,(('LC760050.1_Japan_Asia_2022':0.006198000000000037,'LC760054.1_Japan_Asia_2021':0.013226999999999989):0.0012830000000000341,'LC760052.1_Japan_Asia_2022':0.011439000000000088):0.002774999999999972):1.999999999946489E-6):2.0000000000575113E-6,('MW877638.1_SouthKorea_Asia_17_04_2018':0.007733999999999908,(('MW877639.1_SouthKorea_Asia_28_02_2018':0.005183000000000049,('MW877640.1_SouthKorea_Asia_28_02_2018':0.0025689999999999324,'MW877641.1_SouthKorea_Asia_13_03_2018':0.002577999999999969):0.0025850000000000595):0.0012339999999999574,('MK510432.1_SouthKorea_Asia_06_03_2018':0.008978000000000042,(('MK510433.1_SouthKorea_Asia_03_04_2018':2.0000000000575113E-6,'MK510436.1_SouthKorea_Asia_17_04_2018':0.003855000000000053):0.0012839999999999518,('MK510441.1_SouthKorea_Asia_15_05_2018':2.0000000000575113E-6,('MK510442.1_SouthKorea_Asia_15_05_2018':0.0012739999999999974,'MK510443.1_SouthKorea_Asia_15_05_2018':3.000000000086267E-6):0.0012780000000000014):0.002558999999999978):2.9999999999752447E-6):0.0025720000000000187):0.002565999999999957):0.0012880000000000669):0.003805999999999976):0.0012739999999999974):1.999999999946489E-6,('MH427438.1_China_Asia_2016':0.0025290000000000035,('MH412795.1_China_Asia_2017':0.0025220000000000242,(('MH427397.1_China_Asia_2017':0.001262999999999903,'MH427421.1_China_Asia_2017':2.9999999999752447E-6):0.007669000000000037,'MH427418.1_China_Asia_2017':0.003781999999999952):2.0000000000575113E-6):0.0012599999999999278):0.0012649999999999606):2.0000000000575113E-6,((((((('MT544426.1_China_Asia_18_05_2018':0.0025450000000000195,(('MT162557.1_China_Asia_2018':0.005023,('MT162570.1_China_Asia_2018':0.005014000000000074,'MT544425.1_China_Asia_07_01_2019':0.003976000000000091):0.0012469999999999981):0.0013889999999999736,'MT162581.1_China_Asia_2019':0.0038880000000000026):2.9999999999752447E-6):2.0000000000575113E-6,(('MT162587.1_China_Asia_2019':0.003819000000000017,(('MT162588.1_China_Asia_2019':2.0000000000575113E-6,'MT162584.1_China_Asia_2019':0.007695000000000007):0.002534999999999954,'MT162590.1_China_Asia_2019':2.9999999999752447E-6):0.0012650000000000716):2.9999999999752447E-6,'MT162589.1_China_Asia_2019':0.0012659999999999894):0.0012670000000000181):0.0025880000000000347,((((('MN128012.1_China_Asia_27_11_2018':2.0000000000575113E-6,'MN128011.1_China_Asia_26_11_2018':0.00772000000000006):0.003854999999999942,'MT162559.1_China_Asia_2018':0.0025609999999999244):3.000000000086267E-6,(('MT162555.1_China_Asia_2018':0.0012790000000000301,'MN128006.1_China_Asia_07_12_2018':0.0064269999999999605):2.9999999999752447E-6,('MT162561.1_China_Asia_2018':0.005136999999999947,'MH427422.1_China_Asia_2017':1.999999999946489E-6):0.0012780000000000014):3.000000000086267E-6):1.999999999946489E-6,(('MT162554.1_China_Asia_2018':0.0012770000000000836,('MT162556.1_China_Asia_2018':0.002558999999999978,('MN615424.1_China_Asia_03_03_2018':0.011579000000000006,'MN615426.1_China_Asia_04_03_2018':0.002558999999999978):0.0012750000000000261):2.0000000000575113E-6):0.0012780000000000014,'MH427423.1_China_Asia_2017':0.0025610000000000355):1.999999999946489E-6):2.9999999999752447E-6,('MK510444.1_SouthKorea_Asia_15_05_2018':0.012943999999999956,'MT157391.1_China_Asia_2018':0.00383):0.0026209999999999845):0.006474000000000091):0.0012199999999999989,'MH427433.1_China_Asia_2016':0.0025250000000001105):2.9999999999752447E-6,(('MH427432.1_China_Asia_2016':1.999999999946489E-6,(('MH427436.1_China_Asia_2016':0.0012660000000001004,'MH427445.1_China_Asia_2016':0.003799000000000108):0.0012569999999999526,'MH427442.1_China_Asia_2016':0.006321000000000021):2.9999999999752447E-6):0.0012610000000000676,'MN127996.1_China_Asia_23_10_2017':0.008928000000000047):2.9999999999752447E-6):1.999999999946489E-6,(((((((('MN127995.1_China_Asia_26_06_2017':0.003794999999999993,('MN127998.1_China_Asia_23_10_2017':0.005074999999999941,'MT162575.1_China_Asia_2018':1.999999999946489E-6):2.0000000000575113E-6):0.0012560000000000349,'MT162606.1_China_Asia_2019':0.0038210000000000743):1.999999999946489E-6,('MN128008.1_China_Asia_11_07_2018':0.0012580000000000924,'MT162583.1_China_Asia_2019':0.003790000000000071):1.999999999946489E-6):1.999999999946489E-6,'MT162569.1_China_Asia_2018':0.001258999999999899):0.0012570000000000636,(('MH427441.1_China_Asia_2016':2.0000000000575113E-6,'MH427449.1_China_Asia_2016':0.0012699999999999934):1.999999999946489E-6,'MN127997.1_China_Asia_23_10_2017':0.003785999999999956):0.0012560000000000349):1.999999999946489E-6,'MT162574.1_China_Asia_2018':0.0012569999999999526):0.0012590000000000101,('MH427430.1_China_Asia_2017':1.999999999946489E-6,'MH427431.1_China_Asia_2017':0.0025209999999999955):0.005062000000000011):2.0000000000575113E-6,(((((('MH412794.1_China_Asia_2017':2.0000000000575113E-6,'MH412796.1_China_Asia_2017':2.0000000000575113E-6):2.9999999999752447E-6,'MH412797.1_China_Asia_2017':0.0012710000000000221):0.002542999999999962,'MH427472.1_China_Asia_2017':0.0012849999999999806):3.000000000086267E-6,('MH427435.1_China_Asia_2016':0.006423999999999985,'MH427450.1_China_Asia_2016':0.0012900000000000134):0.0012570000000000636):1.999999999946489E-6,'MH427444.1_China_Asia_2016':0.0038209999999999633):0.0012769999999999726,((((('MT157389.1_China_Asia_2018':0.0026160000000000627,'MN509329.1_China_Asia_2018':0.0013020000000000254):2.9999999999752447E-6,'MK887054.1_China_Asia_2017':0.0012809999999999766):2.0000000000575113E-6,'MG734779.1_China_Asia_08_10_2017':0.0012820000000000054):0.003861999999999921,'MG734780.1_China_Asia_20_10_2017':0.007755999999999985):0.005157000000000078,'MT162563.1_China_Asia_2018':0.01164300000000007):0.002529999999999921):0.0012570000000000636):1.999999999946489E-6):3.000000000086267E-6,(((('MN127990.1_China_Asia_30_07_2016':0.0025500000000000522,'MN127991.1_China_Asia_30_07_2016':2.0000000000575113E-6):0.005097999999999936,'MH427459.1_China_Asia_2016':0.006399999999999961):0.0012670000000000181,(('MH427457.1_China_Asia_2016':0.0012630000000000141,'MH427458.1_China_Asia_2016':2.9999999999752447E-6):0.0050760000000000804,((('MH427465.1_China_Asia_2017':0.0012640000000000429,'MH427469.1_China_Asia_2017':0.002531000000000061):2.9999999999752447E-6,('MH427467.1_China_Asia_2017':0.006595999999999935,'MH427470.1_China_Asia_2017':0.006589999999999985):0.0012410000000000476):0.012881999999999949,'MH427471.1_China_Asia_2017':0.011587999999999932):0.003818000000000099):1.999999999946489E-6):2.0000000000575113E-6,'MH427434.1_China_Asia_2016':0.005117000000000038):0.0012590000000000101):0.002526999999999946):0.004341000000000039,((('MN128009.1_China_Asia_27_09_2018':0.003593999999999986,((((('OR050544.1_SouthKorea_Asia_18_02_2020':1.999999999946489E-6,'MW877621.1_SouthKorea_Asia_18_02_2020':1.999999999946489E-6):0.005127000000000104,((((('OR050548.1_SouthKorea_Asia_10_04_2020':2.0000000000575113E-6,('MW877613.1_SouthKorea_Asia_04_04_2020':0.002558999999999978,'MW877623.1_SouthKorea_Asia_29_04_2020':0.0012739999999999974):2.0000000000575113E-6):1.999999999946489E-6,(('OR050551.1_SouthKorea_Asia_06_05_2020':1.999999999946489E-6,'MW877614.1_SouthKorea_Asia_07_05_2020':1.999999999946489E-6):1.999999999946489E-6,(('OR050563.1_SouthKorea_Asia_16_06_2020':2.0000000000575113E-6,'MW877616.1_SouthKorea_Asia_17_06_2020':2.0000000000575113E-6):2.0000000000575113E-6,('MW877615.1_SouthKorea_Asia_03_06_2020':0.003847000000000045,'MW877618.1_SouthKorea_Asia_03_06_2020':2.0000000000575113E-6):0.0012790000000000301):0.0025519999999998877):0.0012710000000000221):0.0012739999999999974,('LC760046.1_Japan_Asia_2022':0.0012870000000000381,'LC760053.1_Japan_Asia_2019':0.0012820000000000054):0.00645399999999996):2.0000000000575113E-6,'MW877620.1_SouthKorea_Asia_20_05_2020':0.003847000000000045):0.0012769999999999726,('OR050559.1_SouthKorea_Asia_23_05_2019':1.999999999946489E-6,'MW877624.1_SouthKorea_Asia_16_04_2019':1.999999999946489E-6):2.0000000000575113E-6):2.0000000000575113E-6):0.0012769999999999726,'MW877619.1_SouthKorea_Asia_10_05_2019':0.003854000000000024):2.9999999999752447E-6,((('OR050549.1_SouthKorea_Asia_17_04_2020':0.003933999999999993,'MW877611.1_SouthKorea_Asia_18_04_2020':0.005247000000000002):0.005133999999999972,'MW877622.1_SouthKorea_Asia_14_03_2020':0.002574999999999994):0.0012809999999999766,'MW877625.1_SouthKorea_Asia_30_01_2019':0.002565999999999957):2.0000000000575113E-6):2.0000000000575113E-6,'MW877612.1_SouthKorea_Asia_03_09_2019':0.005135000000000112):0.004740999999999884):0.004519000000000051,('MH427462.1_China_Asia_2017':0.0025520000000001097,'MH427468.1_China_Asia_2017':2.0000000000575113E-6):1.999999999946489E-6):0.0012759999999999438,'MH427463.1_China_Asia_2017':0.006464999999999943):0.008540000000000103):0.011610999999999927,'KX302870.1_China_Asia_2013':0.008745000000000003):0.004183000000000048,'KX252776.1_China_Asia_2013':0.021792000000000034):0.0030529999999999724,(((((((('MN509382.1_China_Asia_2018':2.0000000000575113E-6,'KX107780.1_China_Asia_18_04_2013':2.0000000000575113E-6):0.009140999999999955,('KX107777.1_China_Asia_03_01_2013':2.0000000000575113E-6,'KX107788.1_China_Asia_01_12_2015':0.0012780000000000014):0.002557999999999949):0.0026599999999999957,('KX107822.1_China_Asia_04_02_2014':0.00383,'KX107823.1_China_Asia_07_02_2014':0.007696999999999954):0.02256999999999998):0.005041999999999991,'JQ739296.1_China_Asia_2011':0.002534999999999954):2.0000000000575113E-6,((('KX375807.1_China_Asia_2011':2.0000000000575113E-6,'JQ739304.1_China_Asia_2011':2.0000000000575113E-6):0.0025800000000000267,('JQ739305.1_China_Asia_2011':0.002515000000000045,'JQ739308.1_China_Asia_2011':0.0038040000000000296):0.003846000000000016):0.001254999999999895,'JQ739311.1_China_Asia_2011':0.0038199999999999346):2.0000000000575113E-6):0.0012659999999999894,(((((((('KX364297.1_China_Asia_2013-10':0.014917999999999987,(('KC692245.1_China_Asia_2012-04':0.048756999999999995,'KC692266.1_China_Asia_2012-01':0.048756999999999995):0.012376000000000054,('MN128000.1_China_Asia_10_04_2017':0.030725000000000002,'KJ524622.1_China_Asia_2012':0.02065):0.032387000000000055):0.007045999999999997):0.013776999999999928,'KU361190.1_China_Asia_2013':0.02543799999999996):0.0036399999999999766,('KX107706.1_China_Asia_06_12_2013':0.007655999999999996,'KX107707.1_China_Asia_09_12_2013':0.0012590000000000101):0.014171999999999962):2.0000000000575113E-6,(((('KX259248.1_China_Asia_2010':2.0000000000575113E-6,'JF330859.1_China_Asia_2010':2.0000000000575113E-6):0.0012710000000000221,'JF330858.1_China_Asia_2010':0.0012690000000000756):1.999999999946489E-6,'JF330856.1_China_Asia_2010':0.0012710000000000221):0.005094000000000043,'KC692311.1_China_Asia_2011-03':0.0025420000000000442):2.9999999999752447E-6):1.999999999946489E-6,'JQ739346.1_China_Asia_2011':0.010225999999999957):0.0012660000000001004,'JQ739342.1_China_Asia_2011':0.003854000000000024):9.999999999177334E-7,('JQ739248.1_China_Asia_2011':0.019419999999999993,'JQ739344.1_China_Asia_2011':0.014286000000000021):0.0012039999999999829):3.000000000086267E-6,(((((((('KX219793.1_China_Asia_2011-11':1.999999999946489E-6,'JQ739272.1_China_Asia_2011':1.999999999946489E-6):0.008963999999999972,'JQ739251.1_China_Asia_2011':0.003842000000000012):0.0012320000000000109,(((('JQ739260.1_China_Asia_2011':2.0000000000575113E-6,'JQ739265.1_China_Asia_2011':0.003790000000000071):0.0012679999999999358,'JQ739269.1_China_Asia_2011':0.0038169999999999593):2.9999999999752447E-6,'JQ739261.1_China_Asia_2011':1.999999999946489E-6):0.006353000000000053,'JQ739292.1_China_Asia_2011':0.008970000000000034):2.9999999999752447E-6):2.0000000000575113E-6,('KJ524589.1_China_Asia_2011':0.0025330000000000075,('JQ739255.1_China_Asia_2011':0.0012650000000000716,'JQ739376.1_China_Asia_2011':0.00762700000000005):0.0037969999999999393):2.0000000000575113E-6):1.999999999946489E-6,'JQ739259.1_China_Asia_2011':0.005078000000000027):2.0000000000575113E-6,'KC357719.1_China_Asia_2011':0.010210000000000052):0.002542999999999962,'JQ739266.1_China_Asia_2011':0.00638099999999997):0.0012619999999999854,(('KX107642.1_China_Asia_17_10_2013':0.0012729999999999686,'KU364617.1_China_Asia_2013':0.013012999999999941):2.0000000000575113E-6,'KU364613.1_China_Asia_2013':0.010330999999999979):0.008975999999999984):2.0000000000575113E-6):1.999999999946489E-6):2.9999999999752447E-6,((('KX259253.1_China_Asia_2012':0.003821999999999992,'JQ739404.1_China_Asia_2011':0.0012570000000000636):0.006367999999999929,((((('KX107735.1_China_Asia_20_01_2013':0.0025209999999999955,'KX107764.1_China_Asia_10_12_2015':2.0000000000575113E-6):0.0012599999999999278,'KX107747.1_China_Asia_05_12_2013':1.999999999946489E-6):3.000000000086267E-6,('KX107751.1_China_Asia_17_01_2014':2.9999999999752447E-6,'KX107774.1_China_Asia_09_02_2014':0.003823000000000021):0.12365400000000004):0.008921999999999985,'KX107765.1_China_Asia_17_12_2015':0.016987000000000085):0.007754999999999956,('KX107763.1_China_Asia_08_12_2015':0.007449000000000039,'KC692258.1_China_Asia_2012-08':0.010847000000000051):0.007245999999999975):1.999999999946489E-6):3.000000000086267E-6,'KX247130.1_China_Asia_2012-04':0.00636200000000009):0.0012639999999999318):0.0012730000000000796,('JQ739275.1_China_Asia_2011':0.008932999999999969,((('MN127992.1_China_Asia_17_12_2016':0.04409200000000002,'KC692309.1_China_Asia_2011-04':0.021994999999999987):0.006356999999999946,'MK618759.1_SouthKorea_Asia_2012':0.04129099999999997):0.029042000000000012,('KX219796.1_China_Asia_2011-12':1.999999999946489E-6,'JQ739408.1_China_Asia_2011':1.999999999946489E-6):0.019903000000000004):0.021500999999999992):3.000000000086267E-6):0.0011759999999999549):0.0013410000000000366,((('KX107736.1_China_Asia_22_01_2013':0.0012839999999999518,(('KX107749.1_China_Asia_25_12_2013':0.0025690000000000435,'KX107767.1_China_Asia_16_12_2015':0.0025690000000000435):2.9999999999752447E-6,'KJ524629.1_China_Asia_2012':1.999999999946489E-6):2.9999999999752447E-6):2.0000000000575113E-6,'KX107789.1_China_Asia_29_01_2013':0.0012809999999999766):0.02283499999999994,(('KJ469738.1_China_Asia_05_01_2012':1.999999999946489E-6,'KF007202.1_China_Asia_05_01_2012':1.999999999946489E-6):2.0000000000575113E-6,('KJ469737.1_China_Asia_30_12_2011':2.9999999999752447E-6,'KF007201.1_China_Asia_30_12_2011':2.9999999999752447E-6):0.007678000000000074):0.01414699999999991):0.003937000000000079):0.003954000000000013,'JQ739321.1_China_Asia_2011':0.007742000000000027):0.003697999999999979,('KX275392.1_China_Asia_2009-11':1.999999999946489E-6,'JQ739310.1_China_Asia_2011':1.999999999946489E-6):0.00898600000000005):0.0012849999999999806,(('KX275393.1_China_Asia_2013-07':0.007668000000000008,'JQ739312.1_China_Asia_2011':0.0038320000000000576):0.003886999999999974,'JQ739317.1_China_Asia_2011':0.005149999999999988):0.0025330000000000075):2.0000000000575113E-6,('KX364291.1_China_Asia_2007':1.999999999946489E-6,'JQ739352.1_China_Asia_2011':1.999999999946489E-6):0.0038090000000000623):1.999999999946489E-6,(('KX400753.1_China_Asia_2011':2.0000000000575113E-6,'JQ739239.1_China_Asia_2011':2.0000000000575113E-6):0.0025330000000000075,'JQ739236.1_China_Asia_2011':0.006380000000000052):1.999999999946489E-6):2.9999999999752447E-6,('KC692242.1_China_Asia_2012-01':0.005120999999999931,'JQ739322.1_China_Asia_2011':0.007754999999999956):0.0012429999999999941):0.0013520000000000199,'KX259256.1_China_Asia_2012-05':0.02079399999999998):0.0012680000000000469,('JQ739241.1_China_Asia_2011':0.0026159999999999517,(('JQ739257.1_China_Asia_2011':1.999999999946489E-6,'JQ739258.1_China_Asia_2011':0.0038080000000000336):0.0012750000000000261,'JQ739274.1_China_Asia_2011':2.9999999999752447E-6):0.0024889999999999635):0.005075000000000052):0.003845999999999905,'KC692299.1_China_Asia_2010-11':0.014096999999999915):3.000000000086267E-6,('KX107630.1_China_Asia_04_02_2013':0.018110999999999988,('JQ739360.1_China_Asia_2011':0.005176999999999987,'JQ739396.1_China_Asia_2011':0.005062000000000011):0.0012389999999999901):0.00385000000000002):0.002577999999999969,'JF330881.1_China_Asia_2010':0.005072999999999994):0.0025439999999999907,((('KX247129.1_China_Asia_2013-03':0.010275000000000034,'JF330893.1_China_Asia_2010':0.0025440000000001017):0.0011889999999999956,'KU361189.1_China_Asia_2013':0.0064629999999999965):0.0026129999999999765,'KX107832.1_China_Asia_13_11_2014':0.01982000000000006):0.00887899999999997):2.9999999999752447E-6,(((((('MT978193.1_China_Asia_2020':2.0000000000575113E-6,'MT162593.1_China_Asia_2019':2.0000000000575113E-6):0.00253099999999995,('JQ739267.1_China_Asia_2011':0.015689000000000064,('JQ739364.1_China_Asia_2011':1.999999999946489E-6,('JQ739368.1_China_Asia_2011':0.0025490000000000235,'JQ739371.1_China_Asia_2011':0.0038280000000000536):0.0012689999999999646):0.006592000000000042):0.002302999999999944):0.0012550000000000061,'HM194640.1_China_Asia_2009':0.0012480000000000269):2.0000000000575113E-6,('KX389094.1_China_Asia_2012':0.013542999999999972,'KC357720.1_China_Asia_2012':0.02537099999999992):0.007292000000000076):0.0037729999999999153,('JQ739309.1_China_Asia_2011':0.014019000000000004,('JF330851.1_China_Asia_2010':0.0012420000000000764,'JF330852.1_China_Asia_2010':0.0012490000000000556):0.013996999999999926):2.9999999999752447E-6):3.000000000086267E-6,('KC357731.1_China_Asia_2012':0.01182800000000006,(('JQ739382.1_China_Asia_2011':0.003831000000000029,'JQ739383.1_China_Asia_2011':0.002546999999999966):1.999999999946489E-6,'JQ739384.1_China_Asia_2011':0.006389999999999896):0.007786000000000071):0.010182000000000024):0.0012599999999999278):0.00383,((((('ON310378.1_China_Asia_2019-05':0.0012659999999999894,'MT292303.1_China_Asia_2019-05':0.0012659999999999894):0.0012569999999999526,'KM586818.1_China_Asia_2008-08':1.999999999946489E-6):0.0012600000000000389,'KF853202.1_China_Asia_11_07_2008':2.9999999999752447E-6):0.0025319999999999787,'FJ426565.1_China_Asia_2008-08':2.9999999999752447E-6):0.004943000000000031,((('HM194646.1_China_Asia_2009':0.0037850000000000383,('HM194651.1_China_Asia_2009':2.0000000000575113E-6,'HM194653.1_China_Asia_2009':2.0000000000575113E-6):2.9999999999752447E-6):0.007628999999999997,(('HM194654.1_China_Asia_2009':0.0037880000000000136,'HM194694.1_China_Asia_2009':0.015508000000000077):1.999999999946489E-6,(('HM159248.1_China_Asia_2008-11':0.005090000000000039,'GQ265934.1_China_Asia_2008':2.0000000000575113E-6):0.0012630000000000141,'FJ426564.1_China_Asia_2007-10':0.003803000000000001):2.9999999999752447E-6):0.0012510000000000021):0.0012849999999999806,'HM031117.1_China_Asia_2008-10':0.005082999999999949):2.5200000000003E-4):0.005055999999999949):0.0037970000000000503,('KX252777.1_China_Asia_2007':0.007611000000000034,((((((('KX259254.1_China_Asia_2009':2.0000000000575113E-6,'HM194684.1_China_Asia_2009':2.0000000000575113E-6):0.002542999999999962,'HM159251.1_China_Asia_2009-03':0.0012530000000000596):0.010094999999999965,('GQ258338.1_China_Asia_2008':0.0040480000000000516,'GQ258337.1_China_Asia_2008':0.009318000000000048):0.0038049999999999473):0.0014319999999999888,('GQ258344.1_China_Asia_2008':0.0025370000000000115,'GQ258345.1_China_Asia_2008':0.007681999999999967):0.006364999999999954):2.0000000000575113E-6,(('JF330849.1_China_Asia_2010':0.0012249999999999206,'JF330879.1_China_Asia_2010':0.0025969999999999605):0.014257000000000075,(('GQ258340.1_China_Asia_2008':0.002554999999999974,'GQ258343.1_China_Asia_2008':0.003831000000000029):0.0025720000000000187,('GQ258341.1_China_Asia_2008':1.999999999946489E-6,'FJ210647.1_China_Asia_2008-04':0.0025300000000000322):0.0025650000000000395):0.0012440000000000229):2.9999999999752447E-6):0.0012630000000000141,('FJ829872.1_China_Asia_2006':0.005082000000000031,((((('EU930426.1_China_Asia_2008-01':0.01155000000000006,'EU930431.1_China_Asia_2008-03':0.019423999999999997):0.0012529999999999486,'EU930429.1_China_Asia_2006-08':0.005085000000000006):2.9999999999752447E-6,('EU930428.1_China_Asia_2007-11':0.008892000000000011,'EU857816.1_China_Asia_2006-12':0.002523000000000053):1.999999999946489E-6):2.0000000000575113E-6,'EU930427.1_China_Asia_2006-11':0.006353999999999971):0.0012639999999999318,'EU930430.1_China_Asia_2007-02':0.003803000000000001):0.011540000000000106):2.9999999999752447E-6):1.999999999946489E-6,(('KX185058.1_China_Asia_2014':2.0000000000575113E-6,'GQ258310.1_China_Asia_2008':2.0000000000575113E-6):0.013015999999999917,(('JQ739351.1_China_Asia_2011':0.0038400000000000656,'JF330896.1_China_Asia_2010':0.0051230000000001):0.018358999999999903,('JQ739279.1_China_Asia_2011':0.019328000000000012,('KC692257.1_China_Asia_2012-02':0.009091999999999989,(('GU455380.1_China_Asia_03_12_2009':0.009073999999999915,'GU455381.1_China_Asia_03_12_2009':0.009013999999999966):0.003723000000000032,(((((('KX252784.1_China_Asia_2009':1.999999999946489E-6,'HM194681.1_China_Asia_2009':1.999999999946489E-6):0.0012710000000000221,'HM194679.1_China_Asia_2009':0.0012659999999999894):0.0012710000000000221,(((((('JQ900118.1_China_Asia_2010':0.002546999999999966,('JQ900121.1_China_Asia_2010':0.0025490000000000235,'JQ739297.1_China_Asia_2011':0.0025460000000000482):1.999999999946489E-6):0.006552000000000002,'JQ739325.1_China_Asia_2011':0.0062109999999999665):0.002639000000000058,'HQ018920.1_China_Asia_2010':0.007524000000000086):0.0012599999999999278,('HM194666.1_China_Asia_2009':0.003681999999999963,'GU727856.1_China_Asia_2009':0.005323999999999995):2.9999999999752447E-6):0.002411000000000052,'HM194683.1_China_Asia_2009':0.0025330000000000075):1.999999999946489E-6,'HQ018884.1_China_Asia_2009':1.999999999946489E-6):0.0012600000000000389):1.999999999946489E-6,'JQ739238.1_China_Asia_2011':0.02767699999999995):1.0000000000287557E-6,('JF330850.1_China_Asia_2010':0.020781999999999967,'GU384207.1_China_Asia_2009-11':0.003910999999999998):0.0011550000000000171):2.0000000000575113E-6,((('KU900738.1_SouthKorea_Asia_2008':2.0000000000575113E-6,'JQ920383.1_SouthKorea_Asia_2010':2.0000000000575113E-6):0.0012639999999999318,'JQ920400.1_SouthKorea_Asia_2011':0.006391999999999953):0.0012750000000000261,(('JQ920398.1_SouthKorea_Asia_2011':0.007689999999999975,'JQ920401.1_SouthKorea_Asia_2011':0.0025410000000000155):1.999999999946489E-6,(((((((((((((('OR050550.1_SouthKorea_Asia_23_05_2017':1.999999999946489E-6,'MW877647.1_SouthKorea_Asia_30_04_2017':1.999999999946489E-6):3.000000000086267E-6,('OR050545.1_SouthKorea_Asia_12_04_2017':2.0000000000575113E-6,'MW877646.1_SouthKorea_Asia_22_03_2017':0.0025680000000000147):0.0012710000000000221):0.0025969999999999605,'MK510434.1_SouthKorea_Asia_03_04_2018':0.026656000000000013):0.0025060000000000082,(('MN199463.1_SouthKorea_Asia_05_04_2017':0.00153100000000006,'MW877649.1_SouthKorea_Asia_11_02_2017':0.003658999999999968):0.0024819999999999842,'MW877648.1_SouthKorea_Asia_16_09_2017':0.005167000000000033):0.003823000000000021):2.9999999999752447E-6,((('MN199464.1_SouthKorea_Asia_04_05_2017':1.999999999946489E-6,'MK510428.1_SouthKorea_Asia_20_04_2017':1.999999999946489E-6):2.0000000000575113E-6,'MK510448.1_SouthKorea_Asia_14_06_2018':0.0012710000000000221):1.999999999946489E-6,'MK510427.1_SouthKorea_Asia_05_04_2017':0.0025450000000000195):0.0025450000000000195):2.0000000000575113E-6,'MN199465.1_SouthKorea_Asia_19_05_2017':0.003834000000000004):0.005114999999999981,'MW877653.1_SouthKorea_Asia_08_04_2016':0.005126999999999993):1.999999999946489E-6,(('MK510430.1_SouthKorea_Asia_19_05_2017':2.9999999999752447E-6,'MK510429.1_SouthKorea_Asia_19_05_2017':0.0012769999999999726):1.999999999946489E-6,'MK510431.1_SouthKorea_Asia_19_05_2017':0.0012769999999999726):0.007699000000000011):0.0012619999999999854,(('OR050560.1_SouthKorea_Asia_21_04_2016':0.002527000000000057,'MW877650.1_SouthKorea_Asia_21_04_2016':0.003807000000000005):2.9999999999752447E-6,('OR050552.1_SouthKorea_Asia_29_04_2016':0.002515000000000045,'MW877651.1_SouthKorea_Asia_26_04_2016':2.0000000000575113E-6):0.0037849999999999273):0.005087999999999981):0.0012830000000000341,((('OR050553.1_SouthKorea_Asia_07_05_2016':0.0012790000000000301,'MW877654.1_SouthKorea_Asia_29_07_2016':0.005135000000000001):0.0012609999999999566,'MW877655.1_SouthKorea_Asia_03_05_2016':2.9999999999752447E-6):0.003818000000000099,'MW877642.1_SouthKorea_Asia_22_03_2016':0.02380800000000005):1.999999999946489E-6):1.999999999946489E-6,('MW877645.1_SouthKorea_Asia_30_03_2016':0.010339000000000098,'MW877652.1_SouthKorea_Asia_13_01_2016':0.007709999999999995):0.001254999999999895):0.0025450000000000195,(('OR050543.1_SouthKorea_Asia_08_02_2018':6.010000000000737E-4,'MW877644.1_SouthKorea_Asia_08_02_2018':2.0000000000575113E-6):6.509999999999572E-4,'MW877643.1_SouthKorea_Asia_24_04_2018':0.005085000000000006):0.01943499999999998):0.010315999999999992,'JQ920396.1_SouthKorea_Asia_2011':0.002562999999999982):2.0000000000575113E-6,(('OR001749.1_SouthKorea_Asia_25_07_2011':0.005159000000000025,('KU900742.1_SouthKorea_Asia_2011':0.0025489999999999124,'JQ920403.1_SouthKorea_Asia_2011':1.999999999946489E-6):0.0025820000000000842):0.002517999999999909,('JQ920381.1_SouthKorea_Asia_2010':0.0012929999999999886,('JQ920399.1_SouthKorea_Asia_2011':0.005105000000000026,('JF330889.1_China_Asia_2010':1.999999999946489E-6,('OR050546.1_SouthKorea_Asia_11_04_2011':0.002546999999999966,'OR050557.1_SouthKorea_Asia_02_12_2010':0.008952999999999989):0.0012710000000000221):1.999999999946489E-6):2.0000000000575113E-6):0.0012630000000000141):1.999999999946489E-6):2.0000000000575113E-6):1.999999999946489E-6):0.005098999999999965):0.0012640000000000429):0.0011729999999999796):0.0012630000000000141):2.0000000000575113E-6):0.0038839999999999986):2.9999999999752447E-6):1.999999999946489E-6):0.0012630000000000141):2.0000000000575113E-6):1.999999999946489E-6):0.0024939999999999962):0.002681999999999962):0.007796000000000025):0.0037679999999999936):0.011850000000000027):0.005090000000000039):0.0071390000000000065):0.005274999999999919):0.013910500000000048);
